# Supplementary material for: Genome Sequencing Analysis of Scleromitrula shiraiana, a Causal Agent of Mulberry Sclerotial Disease With Narrow Host Range
Source: Front Microbiol. 2021 Jan 14;11:603927. doi: 10.3389/fmicb.2020.603927 (PMC7840784; doi:10.3389/fmicb.2020.603927)
Supplement: Supplementary Table 1 — Information for fungal genome used in this study. [file Table_1.XLSX]

## Sheet: Sheet1
	Table S1 Information for fungal genome used in this study
	Genomes	Strain	Version	taxonomy (Phylum)	Source	Genome size (Mb)	GC (%)	chromosome	genes	Proteins	Genes/Genome	Nutrition mode	Host
	Scleromitrula shiraiana	SX-001	1	Ascomycota	This study	39	38.85	n/a	11327	11327	290.436	Necrotroph	mulberry fruit, one of the causal agents of mulberry sclerotial disease
	Botrytis cinerea	B05.10	3	Ascomycota	Ensembl Fungi	42.6	42	18	14262	13703	334.789	Necrotroph	infect a wide range of plants in any stage of growth.
	Sclerotinia sclerotiorum	1980	2	Ascomycota	Ensembl Fungi	38.9	41.55	16	11368	11130	292.237	Necrotroph	Similarly to Sclerotinia sclerotiorum, has a wide host range of plants, including food crops, vegetables, fruits and ornamentals.
	Magnaporthe oryzae	70-15 (MG8)	2	Ascomycota	Ensembl Fungi	41	51.59	7	13184	12989	321.561	Hemibiotroph	rice and a variety of other rice field weeds. It affects all growth stages of the plant with severe damage during the seedling stage.
	Colletotrichum higginsianum	IMI 349063	1	Ascomycota	Ensembl Fungi	50.7	54.41	11	14650	14650	288.955	Hemibiotroph	infect many plants in the Brassicaceae family, including Arabidopsis thaliana.
	Colletotrichum graminicola	M1.001	1	Ascomycota	Ensembl Fungi	51.6	49.09	n/a	12387	12020	240.058	Hemibiotroph	primarily infects maize, cause of stalk rot of cereals or anthracnose in maize.
	Valsa mali	03-8	1	Ascomycota	Ensembl Fungi	44.7	49.35	13	11284	11284	252.438	Necrotroph	apple, the causal agent of apple canker diseases
	Valsa pyri	SXYL134	1	Ascomycota	Ensembl Fungi	35.7	51.7	n/a	10855	10855	304.062	Necrotroph	pear, the causal agent of pear canker diseases
	Blumeria graminis f.sp. hordei	DH14	3	Ascomycota	JGI MycoCosm	118.7	45.4	n/a	7061	6495	59.4861	Obligate biotroph	obligate infecting barley, high host specificity
	Neurospora crassa	OR74A	2	Ascomycota	JGI MycoCosm	41.1	48.23	7	10785	10785	262.409	Saprotroph	not a plant pathogen, but an important model fungi.
	Fusarium graminearum	PH-1	3	Ascomycota	Ensembl Fungi	38	48.15	4	14145	14143	372.237	Hemibiotroph	causes fusarium head blight, a devastating disease on wheat and barley
	Aspergillus nidulans	FGSC_A4	2	Ascomycota	Ensembl Fungi	29.8	50.37	8	10597	10534	355.604	Saprotroph	not a plant pathogen, but an excellent model organism
	Parastagonospora nodorum	SN15	1	Ascomycota	Ensembl Fungi	37.2	50.37	n/a	12773	12391	343.36	Necrotroph	wheat and related cereals, restricted host range necrotrophs
	Pyrenophora teres f. teres	0-1	1	Ascomycota	Ensembl Fungi	33.5	50.9	n/a	12103	11799	361.284	Necrotroph	barley, cause of net form of net blotch (NFNB), restricted host range necrotrophs
	Puccinia graminis f. sp. tritici	CRL 75-36-700-3	1	Basidiomycota	Ensembl Fungi	88.7	43.8	n/a	16304	15979	183.811	Obligate biotroph	wheat and barley, an obligate plant pathogen
	Melampsora larici-populina	98AG31	1	Basidiomycota	JGI MycoCosm	109.8	41	18	17140	16372	178.051	Obligate biotroph	poplar, one of the causal agents of poplar rust
