# Supplementary material for: Genome Sequencing Analysis of Scleromitrula shiraiana, a Causal Agent of Mulberry Sclerotial Disease With Narrow Host Range
Source: Front Microbiol. 2021 Jan 14;11:603927. doi: 10.3389/fmicb.2020.603927 (PMC7840784; doi:10.3389/fmicb.2020.603927)
Supplement: Supplementary Table 2 — Orthogroups gene count in 16 fungi. [file Table_2.XLSX]

## Sheet: Sheet1
Table S2 Orthogroups gene count in 16 fungi
Phylum	Ascomycota														Basidiomycota
	Eurotiomycetes	Leotiomycetes				Sordariomycetes							Dothideomycetes		Pucciniomycetes
Orthogroup	Aspergillus nidulans	Blumeria graminis f. sp. hordei	Scleromitrula shiraiana	Botrytis cinerea	Sclerotinia sclerotiorum	Colletotrichum graminicola	Colletotrichum higginsianum	Fusarium graminearum	Valsa mali	Valsa pyri	Neurospora crassa	Magnaporthe oryzae	Parastagonospora nodorum	Pyrenophora teres f. teres	Melampsora larici-populina	Puccinia graminis f. sp. tritici	Total
OG0000000	1	0	16	38	22	23	32	43	13	13	42	14	39	11	0	0	307
OG0000001	11	3	14	13	11	39	60	45	14	12	30	15	12	8	0	0	287
OG0000002	2	1	6	27	14	19	27	28	16	17	15	15	40	10	0	0	237
OG0000003	8	1	6	9	8	27	26	12	10	10	13	22	26	25	4	4	211
OG0000004	15	0	13	11	13	24	25	8	23	17	5	16	12	10	0	0	192
OG0000005	16	0	15	16	6	18	25	16	17	18	7	10	15	7	0	0	186
OG0000006	32	0	12	14	8	23	28	18	6	5	3	16	8	5	0	0	178
OG0000007	12	3	3	6	3	31	32	22	7	6	7	20	14	10	0	0	176
OG0000008	8	0	20	16	10	15	22	10	16	15	5	8	8	8	4	0	165
OG0000009	6	0	7	11	12	10	17	24	13	12	9	8	22	12	0	0	163
OG0000010	25	0	0	2	72	2	2	5	0	0	0	2	1	50	0	0	161
OG0000011	41	1	0	1	23	2	3	0	0	0	4	7	0	67	1	3	153
OG0000012	10	2	10	9	4	14	33	8	9	7	3	19	6	10	0	0	144
OG0000013	7	3	8	10	4	16	28	6	8	7	2	19	12	12	0	0	142
OG0000014	11	0	6	6	4	3	11	12	4	5	1	3	8	53	1	1	129
OG0000015	6	0	13	8	5	13	14	4	14	15	1	5	11	8	5	6	128
OG0000016	7	1	24	16	12	9	8	2	7	6	2	10	6	4	8	1	123
OG0000017	8	2	5	6	5	10	11	10	4	4	5	7	12	6	14	14	123
OG0000018	14	0	10	8	5	6	13	9	8	7	3	8	17	13	0	0	121
OG0000019	5	2	14	10	7	8	9	3	11	8	4	9	9	6	1	7	113
OG0000020	8	2	8	10	8	9	8	7	4	4	5	10	5	5	10	8	111
OG0000021	7	0	4	7	1	8	15	10	3	3	6	14	9	8	8	5	108
OG0000022	9	0	1	4	1	11	10	6	13	13	3	4	14	8	5	3	105
OG0000023	14	0	10	15	5	4	8	6	13	11	3	4	4	5	0	0	102
OG0000024	14	1	3	11	4	8	24	15	1	1	4	3	7	4	0	0	100
OG0000025	11	1	9	14	9	8	10	11	4	3	3	9	3	1	0	0	96
OG0000026	3	1	2	2	2	5	14	5	3	3	4	4	5	3	40	0	96
OG0000027	6	0	5	10	4	7	9	8	9	8	4	9	7	3	3	2	94
OG0000028	14	1	6	5	8	5	8	7	3	5	5	7	11	9	0	0	94
OG0000029	1	1	3	4	2	5	6	3	2	3	4	13	11	8	12	15	93
OG0000030	6	0	17	16	7	5	4	5	6	6	2	6	7	6	0	0	93
OG0000031	24	24	1	0	38	1	1	0	0	0	0	0	0	4	0	0	93
OG0000032	4	0	3	3	3	7	15	10	11	13	5	6	9	4	0	0	93
OG0000033	5	2	6	7	7	7	8	6	7	7	7	6	4	3	3	7	92
OG0000034	10	0	11	10	7	9	6	8	5	5	1	2	8	7	0	0	89
OG0000035	3	1	12	13	6	7	7	5	6	6	8	6	3	5	0	0	88
OG0000036	9	1	12	9	5	6	11	5	7	9	3	2	8	1	0	0	88
OG0000037	14	1	5	8	3	3	4	6	4	6	4	7	11	6	2	2	86
OG0000038	7	0	6	6	6	6	9	8	4	4	5	5	6	6	6	2	86
OG0000039	3	2	2	3	3	9	11	6	1	1	3	8	7	6	8	8	81
OG0000040	0	0	1	1	1	7	20	3	4	4	1	16	2	3	6	10	79
OG0000041	9	0	5	5	4	7	9	8	8	8	0	4	3	3	4	0	77
OG0000042	9	1	4	5	4	4	11	9	6	6	2	3	5	5	2	1	77
OG0000043	5	0	6	9	5	9	11	8	5	8	2	2	5	2	0	0	77
OG0000044	9	2	4	7	4	6	6	4	6	6	2	4	7	5	3	2	77
OG0000045	3	1	8	13	6	5	6	5	5	5	1	4	3	2	6	4	77
OG0000046	2	0	20	14	11	4	5	1	6	6	1	3	0	2	2	0	77
OG0000047	2	2	11	6	6	6	6	5	9	6	2	5	4	3	0	0	73
OG0000048	5	0	6	11	9	5	11	1	3	3	7	1	1	0	5	4	72
OG0000049	6	1	8	5	4	8	5	4	7	8	1	5	4	5	0	0	71
OG0000050	7	0	10	7	7	4	7	3	4	5	2	3	6	5	0	0	70
OG0000051	4	0	1	3	1	9	16	14	3	3	2	6	5	3	0	0	70
OG0000052	4	0	1	6	5	9	12	8	4	4	2	4	5	5	0	0	69
OG0000053	7	1	2	5	3	4	4	7	3	3	3	2	5	5	8	5	67
OG0000054	4	0	4	4	4	5	5	11	8	5	1	7	4	5	0	0	67
OG0000055	3	1	5	7	4	7	11	2	6	6	0	6	2	7	0	0	67
OG0000056	2	0	2	2	2	10	8	4	3	3	4	6	7	4	5	5	67
OG0000057	6	0	8	7	2	7	7	8	5	5	1	3	4	3	0	0	66
OG0000058	3	0	2	3	3	6	6	2	4	4	4	5	5	3	8	8	66
OG0000059	1	2	6	9	6	2	2	3	4	4	2	3	8	9	3	1	65
OG0000060	5	1	5	6	4	5	4	9	5	4	2	2	6	5	1	1	65
OG0000061	4	2	6	5	5	5	6	6	3	3	0	9	5	6	0	0	65
OG0000062	4	1	4	3	4	7	9	4	3	3	2	4	7	8	1	1	65
OG0000063	1	0	5	8	5	5	9	7	8	6	1	4	4	1	0	0	64
OG0000064	2	1	2	6	4	6	7	2	10	10	3	3	1	0	4	3	64
OG0000065	5	1	5	10	6	5	7	5	2	3	2	4	5	4	0	0	64
OG0000066	1	0	2	2	1	12	13	4	7	6	3	5	5	3	0	0	64
OG0000067	0	0	0	0	0	1	1	0	0	0	0	2	1	0	29	30	64
OG0000068	6	3	1	1	1	6	8	13	2	2	2	6	6	6	0	0	63
OG0000069	3	1	5	6	4	6	4	3	6	6	3	6	6	3	0	1	63
OG0000070	2	1	3	6	4	6	6	5	3	4	4	4	4	5	3	3	63
OG0000071	4	3	4	6	3	3	3	3	3	3	4	3	4	5	6	5	62
OG0000072	0	0	3	5	3	7	8	6	4	4	3	9	5	5	0	0	62
OG0000073	3	0	3	3	1	5	10	7	3	3	2	5	5	1	4	6	61
OG0000074	1	2	5	6	6	5	5	8	5	5	3	3	1	6	0	0	61
OG0000075	2	3	4	4	4	4	6	3	5	4	1	3	5	5	4	4	61
OG0000076	5	0	3	9	4	4	8	8	4	5	1	6	2	0	0	1	60
OG0000077	1	2	7	5	4	3	4	3	2	2	1	4	5	6	6	5	60
OG0000078	6	0	0	0	0	5	14	7	2	2	1	6	7	3	4	2	59
OG0000079	1	2	3	3	3	3	3	3	3	4	2	3	2	2	8	14	59
OG0000080	0	0	0	2	0	3	3	5	1	0	2	1	3	1	16	22	59
OG0000081	4	1	5	4	4	7	8	4	3	3	2	4	2	2	2	3	58
OG0000082	5	0	7	10	7	1	2	6	4	3	0	0	6	7	0	0	58
OG0000083	7	0	3	4	3	4	3	13	4	4	2	3	4	4	0	0	58
OG0000084	2	1	5	6	5	4	5	3	4	4	2	4	5	4	1	3	58
OG0000085	1	0	3	2	1	4	5	3	3	3	2	3	4	4	16	4	58
OG0000086	4	3	3	3	3	5	5	5	5	5	4	4	3	3	1	1	57
OG0000087	7	0	3	4	4	7	10	8	1	2	2	3	3	3	0	0	57
OG0000088	2	0	1	5	1	8	9	2	5	7	2	9	2	4	0	0	57
OG0000089	2	5	2	2	2	5	5	7	4	4	4	1	4	3	4	3	57
OG0000090	1	0	7	6	3	3	3	8	1	2	0	10	5	7	0	0	56
OG0000091	7	0	3	3	1	4	6	3	6	3	4	6	6	4	0	0	56
OG0000092	2	1	6	9	5	6	8	2	3	3	1	5	3	2	0	0	56
OG0000093	4	0	9	6	4	8	5	5	4	1	1	2	4	3	0	0	56
OG0000094	0	0	4	3	4	6	2	8	8	8	3	3	5	2	0	0	56
OG0000095	2	0	3	4	6	1	4	10	7	6	0	4	5	3	0	0	55
OG0000096	4	0	6	7	5	5	6	4	4	5	3	2	2	2	0	0	55
OG0000097	8	0	1	4	3	9	9	3	4	4	3	3	3	1	0	0	55
OG0000098	3	0	4	3	2	4	4	1	10	10	1	2	5	4	1	1	55
OG0000099	8	0	4	6	2	1	10	10	1	1	2	2	3	3	0	1	54
OG0000100	5	2	2	2	2	5	5	10	2	2	2	2	2	5	3	3	54
OG0000101	0	5	0	0	7	0	0	2	15	3	1	6	0	1	0	14	54
OG0000102	0	0	0	2	1	0	0	0	0	0	2	1	0	0	18	30	54
OG0000103	4	0	5	5	2	2	5	1	12	6	0	1	4	3	2	1	53
OG0000104	3	0	4	4	2	8	7	4	4	5	5	3	2	2	0	0	53
OG0000105	4	2	4	16	3	2	2	2	3	3	0	1	2	1	4	4	53
OG0000106	7	0	2	2	4	9	8	3	4	3	1	2	5	3	0	0	53
OG0000107	2	0	2	4	3	7	8	6	5	5	1	4	3	3	0	0	53
OG0000108	0	2	4	4	3	5	5	5	2	2	4	6	4	4	2	1	53
OG0000109	12	0	3	1	3	6	5	5	2	2	3	5	2	3	0	0	52
OG0000110	2	1	7	8	3	5	9	6	0	0	1	4	3	3	0	0	52
OG0000111	7	2	4	8	5	3	5	6	2	2	1	1	3	3	0	0	52
OG0000112	0	0	0	0	0	0	0	0	0	0	0	0	0	0	0	52	52
OG0000113	5	0	3	4	2	4	4	5	2	2	4	7	4	5	0	0	51
OG0000114	5	1	4	5	4	4	4	4	4	4	2	2	3	4	1	0	51
OG0000115	7	1	2	3	2	3	4	4	6	6	4	2	1	4	1	1	51
OG0000116	5	0	3	5	3	5	6	8	3	3	2	1	4	3	0	0	51
OG0000117	1	0	11	8	7	0	0	0	3	2	1	1	9	8	0	0	51
OG0000118	1	1	2	10	1	6	14	0	4	5	1	2	2	2	0	0	51
OG0000119	0	51	0	0	0	0	0	0	0	0	0	0	0	0	0	0	51
OG0000120	6	0	7	4	4	3	5	1	5	3	0	2	4	3	0	3	50
OG0000121	6	0	2	3	3	5	7	5	3	4	1	2	4	3	1	1	50
OG0000122	3	0	4	10	5	3	3	2	6	7	1	1	2	3	0	0	50
OG0000123	5	20	1	1	1	1	1	2	2	1	3	2	1	1	4	4	50
OG0000124	8	0	6	2	2	4	3	3	4	4	2	2	5	5	0	0	50
OG0000125	6	0	4	6	4	5	5	8	4	4	1	1	1	1	0	0	50
OG0000126	2	1	3	3	2	3	2	7	3	3	3	3	4	5	2	4	50
OG0000127	4	3	4	3	3	3	3	3	4	3	3	3	2	3	3	3	50
OG0000128	4	0	1	5	17	5	2	10	1	2	0	2	0	0	0	0	49
OG0000129	5	0	0	0	0	1	1	1	1	0	0	14	1	25	0	0	49
OG0000130	7	0	3	8	2	3	6	3	3	3	1	2	1	1	3	2	48
OG0000131	2	1	4	3	2	5	7	3	2	2	2	4	2	1	3	5	48
OG0000132	1	0	0	4	0	6	5	4	2	4	1	8	4	4	5	0	48
OG0000133	2	2	3	3	3	3	3	3	3	2	3	2	2	2	6	6	48
OG0000134	2	0	3	4	2	2	2	2	2	2	2	3	3	2	10	7	48
OG0000135	3	0	4	4	1	3	4	4	8	10	0	1	3	2	0	0	47
OG0000136	3	2	2	13	2	2	3	2	2	2	3	2	2	2	3	2	47
OG0000137	5	0	0	5	3	2	8	4	4	4	0	0	1	2	4	5	47
OG0000138	5	0	3	5	3	3	4	6	4	4	2	3	2	2	0	1	47
OG0000139	2	1	1	2	1	2	1	3	1	1	1	1	1	1	13	15	47
OG0000140	1	2	2	1	1	4	8	10	1	1	3	6	4	3	0	0	47
OG0000141	2	0	3	4	3	3	5	3	7	6	2	3	3	3	0	0	47
OG0000142	2	3	3	3	3	3	3	3	3	2	3	3	3	3	4	2	46
OG0000143	5	0	3	4	3	4	7	4	1	1	1	3	6	4	0	0	46
OG0000144	2	0	5	4	1	3	3	1	4	4	1	10	3	2	0	3	46
OG0000145	2	1	3	3	3	3	3	6	3	3	1	4	4	2	5	0	46
OG0000146	0	6	0	1	1	1	6	0	0	0	0	0	0	31	0	0	46
OG0000147	8	0	1	5	2	4	6	1	6	7	0	1	1	3	0	0	45
OG0000148	1	1	7	10	4	3	5	2	2	2	6	0	1	1	0	0	45
OG0000149	3	1	3	5	4	3	3	3	3	3	5	3	3	3	0	0	45
OG0000150	3	0	2	3	1	4	5	7	4	4	0	1	5	3	2	1	45
OG0000151	2	0	0	1	1	3	3	5	0	0	2	4	5	5	7	7	45
OG0000152	5	0	0	4	1	3	8	3	1	1	2	5	4	3	3	1	44
OG0000153	2	1	2	2	2	3	3	3	7	6	4	3	3	3	0	0	44
OG0000154	4	0	1	3	2	2	10	8	2	1	2	4	3	2	0	0	44
OG0000155	2	0	1	1	1	4	8	3	7	7	2	2	6	0	0	0	44
OG0000156	1	7	2	2	2	3	4	2	4	4	2	4	4	3	0	0	44
OG0000157	5	1	1	1	1	6	6	5	3	3	2	3	3	2	1	1	44
OG0000158	3	0	7	8	5	1	3	11	1	0	1	1	1	2	0	0	44
OG0000159	1	2	3	4	3	6	6	2	3	3	3	4	3	1	0	0	44
OG0000160	3	0	4	5	4	4	3	2	5	5	2	0	2	3	1	1	44
OG0000161	5	0	2	2	0	4	14	6	2	2	1	1	1	3	0	0	43
OG0000162	2	0	3	4	4	2	4	1	4	4	2	1	1	1	2	8	43
OG0000163	4	0	2	3	2	5	5	2	4	4	1	3	3	3	1	1	43
OG0000164	5	0	3	3	2	3	4	2	5	5	2	4	4	1	0	0	43
OG0000165	1	0	0	0	0	0	1	0	0	0	0	0	0	0	33	8	43
OG0000166	0	1	3	3	1	7	8	0	2	2	2	6	4	4	0	0	43
OG0000167	2	2	2	2	2	2	2	2	2	2	2	2	1	2	7	8	42
OG0000168	2	0	6	8	2	1	4	2	2	2	1	1	4	7	0	0	42
OG0000169	3	0	3	5	1	2	2	3	4	3	1	3	6	6	0	0	42
OG0000170	4	0	6	7	6	1	2	0	5	5	0	1	5	0	0	0	42
OG0000171	1	0	5	3	3	9	6	0	5	2	2	3	3	0	0	0	42
OG0000172	1	0	9	4	4	1	1	1	3	2	0	1	4	2	2	7	42
OG0000173	1	3	5	4	4	4	5	2	2	1	3	3	2	3	0	0	42
OG0000174	1	2	3	3	3	2	1	3	3	3	3	3	2	3	3	4	42
OG0000175	4	0	6	4	2	1	4	0	9	7	0	3	1	0	0	0	41
OG0000176	2	0	0	0	13	0	0	0	0	0	0	0	0	26	0	0	41
OG0000177	7	0	3	4	1	1	4	2	8	8	0	1	0	2	0	0	41
OG0000178	5	0	2	2	2	3	5	6	3	3	4	3	1	2	0	0	41
OG0000179	2	1	9	7	4	3	4	2	3	1	2	2	1	0	0	0	41
OG0000180	3	1	3	3	3	4	3	4	2	2	2	2	2	3	1	3	41
OG0000181	1	0	3	6	3	2	2	3	2	2	8	4	4	1	0	0	41
OG0000182	0	0	0	0	0	0	0	0	0	0	0	0	0	0	27	14	41
OG0000183	0	0	0	0	0	0	0	0	0	0	0	0	0	0	3	38	41
OG0000184	5	0	3	4	3	3	4	1	3	3	3	2	3	3	0	0	40
OG0000185	7	0	5	3	1	3	5	2	0	1	5	7	1	0	0	0	40
OG0000186	2	1	2	3	2	4	7	3	2	2	1	1	1	1	7	1	40
OG0000187	2	0	2	3	1	7	7	4	1	0	2	5	4	2	0	0	40
OG0000188	6	1	1	2	3	6	5	3	2	2	0	5	1	3	0	0	40
OG0000189	3	1	3	1	1	2	0	5	7	6	3	3	3	2	0	0	40
OG0000190	1	1	6	4	4	3	3	5	2	2	3	3	1	2	0	0	40
OG0000191	0	1	1	2	2	2	5	1	2	1	1	1	1	1	18	1	40
OG0000192	0	0	2	2	1	2	4	5	2	2	1	0	2	2	7	8	40
OG0000193	0	0	1	0	0	8	10	4	3	2	1	3	2	3	1	2	40
OG0000194	1	1	2	2	2	1	2	2	2	2	2	3	1	1	5	10	39
OG0000195	6	0	2	7	4	3	1	1	2	2	1	1	3	1	1	4	39
OG0000196	4	2	5	7	6	0	0	0	2	2	1	0	3	2	3	2	39
OG0000197	1	0	1	1	2	2	6	3	2	3	1	4	5	1	3	4	39
OG0000198	3	1	1	1	1	4	2	3	5	4	3	4	3	4	0	0	39
OG0000199	3	1	3	3	3	3	2	0	4	4	2	4	3	2	2	0	39
OG0000200	2	0	2	3	2	4	3	2	6	5	2	2	3	3	0	0	39
OG0000201	2	3	3	3	4	2	2	2	4	4	2	2	0	0	3	3	39
OG0000202	2	1	3	3	3	2	2	2	3	4	1	1	3	3	4	2	39
OG0000203	2	2	2	6	2	2	2	2	2	2	2	2	2	2	3	4	39
OG0000204	1	2	2	4	3	3	3	2	3	3	1	0	3	2	2	5	39
OG0000205	0	1	0	1	1	5	6	1	0	0	1	4	3	3	9	4	39
OG0000206	0	8	2	2	2	4	5	1	1	1	1	3	4	5	0	0	39
OG0000207	6	0	4	5	5	3	3	1	2	2	2	3	1	1	0	0	38
OG0000208	2	1	2	1	2	2	2	3	2	2	4	1	7	3	1	3	38
OG0000209	6	1	2	3	2	4	3	4	3	3	2	1	2	2	0	0	38
OG0000210	3	0	5	8	1	4	4	1	2	2	1	3	1	3	0	0	38
OG0000211	2	2	1	3	2	3	4	3	3	3	3	3	2	2	1	1	38
OG0000212	1	1	2	3	2	4	4	4	3	3	2	2	3	2	1	1	38
OG0000213	1	0	5	6	4	2	1	0	6	6	0	1	1	2	2	1	38
OG0000214	3	0	3	4	4	3	3	3	3	3	0	1	5	3	0	0	38
OG0000215	3	0	6	6	3	2	7	2	2	2	0	1	2	2	0	0	38
OG0000216	6	0	1	3	2	1	2	5	6	5	2	2	3	0	0	0	38
OG0000217	2	2	3	5	3	2	2	2	3	3	3	2	2	2	1	1	38
OG0000218	1	0	2	2	2	5	5	6	3	4	1	2	2	3	0	0	38
OG0000219	0	0	3	5	3	1	1	2	0	0	0	0	6	5	12	0	38
OG0000220	0	0	0	0	0	0	0	0	0	0	0	0	0	0	0	38	38
OG0000221	4	1	2	2	2	3	4	4	2	2	1	2	2	2	1	3	37
OG0000222	2	2	3	3	3	2	2	2	3	3	2	2	2	2	2	2	37
OG0000223	4	1	2	2	2	2	4	4	2	1	2	3	3	2	2	1	37
OG0000224	3	1	3	3	3	3	4	4	2	2	2	2	2	1	1	1	37
OG0000225	2	0	3	2	1	3	4	4	4	5	3	2	3	1	0	0	37
OG0000226	3	1	2	3	3	3	3	4	2	2	3	2	2	2	1	1	37
OG0000227	3	0	2	2	2	3	3	3	1	1	2	2	3	3	2	5	37
OG0000228	1	3	4	4	4	2	2	6	2	3	2	2	1	1	0	0	37
OG0000229	2	0	1	5	3	2	6	8	1	1	1	3	3	1	0	0	37
OG0000230	1	1	3	6	3	4	4	3	1	1	1	2	3	2	1	1	37
OG0000231	1	0	2	2	2	3	4	2	3	3	0	4	3	2	4	2	37
OG0000232	0	0	0	0	0	0	0	0	0	0	0	0	1	34	0	2	37
OG0000233	0	0	0	0	0	0	0	0	0	0	0	0	1	1	0	35	37
OG0000234	3	2	2	2	2	3	3	2	3	3	1	2	2	2	4	0	36
OG0000235	1	1	3	3	2	1	1	2	3	3	2	1	3	3	4	3	36
OG0000236	3	0	3	3	3	3	1	3	4	4	1	1	1	2	3	1	36
OG0000237	1	0	1	3	2	3	5	4	2	2	1	1	3	2	3	3	36
OG0000238	2	2	2	3	2	2	2	2	1	1	3	2	2	2	3	5	36
OG0000239	2	2	2	4	2	2	2	2	2	2	3	2	2	2	2	3	36
OG0000240	4	0	3	7	1	2	3	5	3	3	1	1	2	1	0	0	36
OG0000241	4	0	1	1	1	1	2	2	4	4	0	3	7	6	0	0	36
OG0000242	1	0	2	5	1	2	3	2	3	4	1	2	6	4	0	0	36
OG0000243	2	1	2	3	2	3	4	4	3	3	4	3	1	1	0	0	36
OG0000244	2	1	3	2	2	4	3	2	3	2	3	3	2	3	1	0	36
OG0000245	2	0	0	0	0	0	0	0	0	0	0	0	0	0	0	34	36
OG0000246	2	1	2	1	1	3	6	7	1	1	3	3	3	2	0	0	36
OG0000247	1	1	1	4	2	2	3	2	1	1	2	2	2	2	6	4	36
OG0000248	2	1	2	3	2	2	2	2	2	2	2	2	3	3	2	4	36
OG0000249	0	0	2	1	1	6	7	4	1	1	2	2	4	2	2	1	36
OG0000250	0	0	1	1	1	2	1	2	2	1	0	2	1	1	15	6	36
OG0000251	0	0	4	4	4	2	2	3	4	4	3	2	2	2	0	0	36
OG0000252	0	0	2	7	1	2	7	2	1	1	0	2	2	9	0	0	36
OG0000253	1	0	4	4	4	2	2	2	2	2	1	0	1	1	6	3	35
OG0000254	4	0	1	3	5	0	2	2	1	1	1	0	10	5	0	0	35
OG0000255	6	0	2	1	1	4	8	2	3	2	3	1	1	1	0	0	35
OG0000256	2	2	1	2	2	2	2	1	1	1	1	2	2	2	6	6	35
OG0000257	3	2	2	2	2	2	3	3	2	2	2	2	2	2	2	2	35
OG0000258	2	2	2	2	2	2	2	2	2	2	2	2	2	2	4	3	35
OG0000259	2	1	0	1	1	5	4	5	2	2	2	2	2	1	2	3	35
OG0000260	3	0	0	1	1	4	5	2	2	2	2	2	7	4	0	0	35
OG0000261	4	0	2	3	3	3	6	3	3	3	1	2	1	1	0	0	35
OG0000262	3	1	3	5	2	2	3	4	1	2	2	2	3	2	0	0	35
OG0000263	1	0	0	0	0	5	5	2	1	1	4	8	4	4	0	0	35
OG0000264	4	0	0	3	1	2	7	8	0	0	1	6	1	2	0	0	35
OG0000265	1	0	2	2	1	4	6	3	2	2	2	3	4	3	0	0	35
OG0000266	3	1	1	2	2	2	4	3	3	2	2	4	4	2	0	0	35
OG0000267	3	0	3	3	3	2	3	2	2	2	1	1	3	4	1	2	35
OG0000268	1	0	5	7	5	3	2	1	2	2	0	2	3	2	0	0	35
OG0000269	2	0	3	4	3	2	2	2	2	2	1	2	3	3	2	2	35
OG0000270	0	0	0	0	7	0	2	1	0	0	0	25	0	0	0	0	35
OG0000271	2	0	4	5	4	2	3	4	3	3	1	1	1	1	0	0	34
OG0000272	1	0	1	1	1	6	5	3	0	1	4	3	6	2	0	0	34
OG0000273	5	0	1	2	1	2	9	3	2	0	1	2	3	3	0	0	34
OG0000274	3	0	3	2	2	1	1	2	3	3	1	4	3	3	1	2	34
OG0000275	3	2	2	2	2	2	2	2	2	2	1	2	2	2	2	4	34
OG0000276	2	2	3	2	2	2	3	2	2	2	2	2	2	2	1	3	34
OG0000277	4	0	4	7	2	2	4	3	1	1	0	1	1	2	1	1	34
OG0000278	3	1	1	1	1	4	4	2	4	4	2	1	1	1	2	2	34
OG0000279	2	2	2	3	2	2	2	2	2	2	3	2	2	2	2	2	34
OG0000280	4	0	2	1	3	3	8	2	1	1	4	1	1	1	0	2	34
OG0000281	2	1	2	4	3	2	2	3	2	2	1	1	2	2	2	3	34
OG0000282	3	0	3	1	1	3	3	7	2	3	3	3	2	0	0	0	34
OG0000283	2	2	2	3	2	2	2	2	2	2	3	2	2	2	2	2	34
OG0000284	4	1	2	3	2	3	2	1	2	2	1	2	4	3	1	1	34
OG0000285	3	0	1	4	1	2	4	2	3	3	1	2	4	2	2	0	34
OG0000286	1	1	2	5	5	2	1	2	2	2	1	2	2	3	1	2	34
OG0000287	1	0	0	0	0	5	6	3	2	2	5	6	2	2	0	0	34
OG0000288	1	1	2	2	2	3	3	5	3	3	2	2	1	1	2	1	34
OG0000289	1	0	2	2	2	1	4	6	1	1	4	4	5	1	0	0	34
OG0000290	0	1	1	1	1	4	3	10	1	1	1	1	3	3	1	2	34
OG0000291	0	0	4	5	3	5	5	1	2	2	4	1	1	1	0	0	34
OG0000292	0	0	1	0	1	0	1	0	0	1	1	1	1	0	23	4	34
OG0000293	0	0	0	0	0	0	0	0	0	0	0	0	0	0	34	0	34
OG0000294	2	0	1	5	3	3	5	4	2	2	2	1	1	2	0	0	33
OG0000295	4	1	2	2	2	3	4	3	2	2	1	1	2	2	1	1	33
OG0000296	6	0	0	3	1	1	10	4	3	3	0	2	0	0	0	0	33
OG0000297	2	0	1	1	1	5	5	4	2	2	3	5	1	1	0	0	33
OG0000298	8	0	0	0	1	3	3	7	2	1	0	2	2	4	0	0	33
OG0000299	1	1	2	2	2	2	2	2	3	3	3	1	2	3	2	2	33
OG0000300	4	0	1	1	1	2	5	2	3	3	1	4	3	3	0	0	33
OG0000301	2	1	3	4	2	2	2	2	2	2	3	1	2	2	1	2	33
OG0000302	2	1	4	3	3	2	2	1	3	3	3	3	2	1	0	0	33
OG0000303	3	0	1	1	0	3	5	4	4	3	1	6	0	2	0	0	33
OG0000304	1	1	3	4	3	3	2	5	2	2	3	2	1	1	0	0	33
OG0000305	2	2	2	3	2	2	2	3	2	2	1	0	2	2	2	4	33
OG0000306	2	2	2	2	2	2	2	3	2	2	2	2	2	2	2	2	33
OG0000307	2	2	2	3	2	2	2	2	2	2	2	2	2	2	2	2	33
OG0000308	4	0	6	10	4	0	1	3	1	1	0	1	0	2	0	0	33
OG0000309	1	1	3	3	3	2	2	3	2	2	3	2	3	3	0	0	33
OG0000310	2	2	2	2	2	2	2	2	2	2	2	2	2	2	3	2	33
OG0000311	2	1	7	5	1	2	3	0	6	3	0	1	2	0	0	0	33
OG0000312	1	1	3	2	2	2	2	3	3	3	3	1	2	2	2	1	33
OG0000313	2	0	1	4	3	4	7	0	3	3	2	2	2	0	0	0	33
OG0000314	1	0	4	4	1	2	2	3	4	4	2	4	1	1	0	0	33
OG0000315	0	3	0	0	0	0	0	1	0	0	0	0	0	0	2	27	33
OG0000316	0	1	0	0	0	0	0	0	0	0	0	0	1	1	24	6	33
OG0000317	0	0	5	2	2	3	3	1	8	4	2	1	2	0	0	0	33
OG0000318	0	0	0	0	25	0	0	0	1	1	2	0	0	4	0	0	33
OG0000319	6	0	0	0	0	2	6	2	2	3	7	3	0	0	1	0	32
OG0000320	2	2	2	2	2	2	2	3	2	2	3	2	2	2	1	1	32
OG0000321	2	2	2	2	2	2	2	2	2	2	4	2	2	2	1	1	32
OG0000322	2	0	1	4	1	3	2	2	2	2	4	3	2	3	1	0	32
OG0000323	3	0	0	5	0	2	4	6	2	2	2	2	3	1	0	0	32
OG0000324	3	0	2	4	2	3	4	5	2	2	1	1	1	2	0	0	32
OG0000325	6	0	1	1	1	2	2	2	1	1	3	2	6	4	0	0	32
OG0000326	4	0	1	2	1	1	2	5	2	1	3	4	5	1	0	0	32
OG0000327	2	2	2	2	2	2	2	2	2	2	3	2	2	2	1	2	32
OG0000328	5	0	2	2	1	3	2	3	2	2	0	2	5	3	0	0	32
OG0000329	4	0	1	2	2	2	3	2	4	4	0	1	3	1	2	1	32
OG0000330	4	0	4	3	3	2	2	3	3	2	0	2	2	1	1	0	32
OG0000331	2	0	4	7	3	3	4	4	1	1	0	1	2	0	0	0	32
OG0000332	4	0	2	2	2	3	4	4	2	2	1	2	2	2	0	0	32
OG0000333	3	2	2	2	2	2	2	2	2	2	2	2	2	2	2	1	32
OG0000334	2	2	2	2	2	2	2	2	2	2	3	2	2	2	2	1	32
OG0000335	2	1	2	6	2	1	3	3	2	2	0	2	3	3	0	0	32
OG0000336	3	1	2	2	2	2	3	2	1	1	1	0	9	3	0	0	32
OG0000337	2	1	4	3	2	2	2	2	2	2	2	2	1	1	2	2	32
OG0000338	2	1	1	3	2	1	2	1	7	7	2	2	0	1	0	0	32
OG0000339	2	0	2	2	1	4	7	5	2	2	1	2	2	0	0	0	32
OG0000340	3	0	3	5	4	1	4	5	1	0	2	0	3	1	0	0	32
OG0000341	1	0	2	3	2	2	6	2	1	1	1	2	2	7	0	0	32
OG0000342	2	1	2	5	2	2	2	1	2	2	2	2	2	3	1	1	32
OG0000343	0	4	0	0	1	3	6	0	1	0	0	0	0	17	0	0	32
OG0000344	0	0	0	0	0	0	0	1	27	2	0	2	0	0	0	0	32
OG0000345	0	0	0	0	0	0	0	0	0	0	0	0	0	0	3	29	32
OG0000346	0	0	0	0	0	0	0	0	0	0	0	0	0	0	2	30	32
OG0000347	0	0	0	0	0	0	0	0	0	0	0	0	0	0	0	32	32
OG0000348	4	0	1	1	1	3	3	3	2	2	2	1	1	2	4	1	31
OG0000349	1	0	2	2	2	2	3	4	3	3	1	1	1	1	2	3	31
OG0000350	6	0	1	1	1	3	4	6	2	2	0	0	1	2	1	1	31
OG0000351	1	2	3	2	2	2	2	2	2	2	2	2	1	1	1	4	31
OG0000352	5	0	1	2	2	3	4	2	1	3	1	1	3	1	2	0	31
OG0000353	4	0	1	2	1	2	10	4	0	0	0	4	2	1	0	0	31
OG0000354	3	1	2	2	2	2	2	2	2	2	2	2	3	2	1	1	31
OG0000355	5	0	2	2	2	3	2	3	4	4	1	3	0	0	0	0	31
OG0000356	2	2	3	3	2	2	5	1	2	1	1	1	2	2	1	1	31
OG0000357	4	0	1	2	1	3	4	2	3	3	1	2	2	3	0	0	31
OG0000358	2	2	3	3	3	2	2	3	1	1	1	1	2	2	2	1	31
OG0000359	3	1	2	2	2	2	2	2	2	2	2	1	3	3	1	1	31
OG0000360	2	2	2	4	2	2	2	2	2	1	2	2	2	2	1	1	31
OG0000361	2	0	1	1	1	4	4	4	1	1	1	4	4	3	0	0	31
OG0000362	3	0	3	2	3	3	5	3	1	1	1	1	4	1	0	0	31
OG0000363	3	1	2	1	2	2	2	3	1	2	2	3	1	2	2	2	31
OG0000364	2	2	0	1	1	3	3	5	2	2	2	1	3	4	0	0	31
OG0000365	2	2	2	2	2	2	2	2	2	2	2	2	2	2	2	1	31
OG0000366	4	0	3	4	4	1	1	2	1	1	1	1	4	4	0	0	31
OG0000367	1	1	1	4	1	1	1	1	3	3	3	1	1	1	2	6	31
OG0000368	2	1	2	4	2	2	2	2	2	2	1	2	2	2	1	2	31
OG0000369	1	0	3	1	6	0	0	0	8	6	1	0	5	0	0	0	31
OG0000370	2	1	2	2	2	2	2	2	4	4	3	1	1	1	1	1	31
OG0000371	1	1	2	2	2	3	2	2	2	2	3	2	3	2	1	1	31
OG0000372	2	2	2	2	2	2	2	2	2	2	2	2	2	2	2	1	31
OG0000373	4	1	2	1	2	3	2	4	2	2	3	1	3	1	0	0	31
OG0000374	2	1	2	2	3	2	2	2	2	2	3	2	2	2	1	1	31
OG0000375	2	2	2	4	2	2	2	2	2	2	3	2	2	2	0	0	31
OG0000376	2	0	1	1	1	3	4	8	2	2	2	2	1	2	0	0	31
OG0000377	1	0	1	1	1	0	6	0	1	1	3	4	0	9	3	0	31
OG0000378	1	1	2	2	2	1	1	3	2	3	0	3	2	3	0	5	31
OG0000379	2	1	2	2	2	2	2	2	2	2	2	2	2	2	2	2	31
OG0000380	2	0	1	1	1	3	5	7	1	2	1	1	3	3	0	0	31
OG0000381	0	3	2	2	2	2	2	2	1	1	1	1	2	2	7	1	31
OG0000382	0	0	5	5	4	2	3	0	3	2	1	0	2	4	0	0	31
OG0000383	0	0	1	2	1	4	4	5	3	3	1	4	1	2	0	0	31
OG0000384	0	0	10	10	7	1	1	1	0	0	0	1	0	0	0	0	31
OG0000385	0	0	3	7	4	1	2	3	2	2	0	0	2	5	0	0	31
OG0000386	0	0	1	1	1	1	1	1	1	1	1	1	1	1	12	7	31
OG0000387	0	0	0	0	0	0	0	0	0	0	0	0	0	0	31	0	31
OG0000388	0	0	0	0	0	0	0	0	0	0	0	0	0	0	31	0	31
OG0000389	4	0	1	1	1	3	4	3	2	2	1	1	3	3	1	0	30
OG0000390	4	0	3	2	1	2	1	1	4	4	0	1	1	2	4	0	30
OG0000391	2	1	2	2	2	2	2	2	2	2	2	2	2	3	1	1	30
OG0000392	3	0	4	3	3	2	3	2	2	2	1	1	1	1	1	1	30
OG0000393	3	2	3	3	4	1	2	2	1	1	1	1	2	1	2	1	30
OG0000394	3	1	2	2	2	3	3	2	2	1	0	2	4	3	0	0	30
OG0000395	3	0	2	3	2	2	0	2	2	3	2	3	2	3	1	0	30
OG0000396	1	0	2	3	1	5	4	2	2	2	1	4	1	2	0	0	30
OG0000397	2	2	2	2	2	2	2	2	1	2	2	2	2	2	2	1	30
OG0000398	3	1	1	1	1	2	2	3	1	1	1	3	1	3	4	2	30
OG0000399	2	0	0	1	0	2	11	6	1	1	2	2	1	1	0	0	30
OG0000400	2	0	2	3	2	2	2	2	2	2	2	2	2	2	1	2	30
OG0000401	2	2	2	2	2	2	2	2	2	2	2	2	1	2	2	1	30
OG0000402	3	0	1	3	1	2	3	4	1	1	1	1	4	4	0	1	30
OG0000403	2	2	2	2	2	2	2	2	2	2	2	2	2	2	1	1	30
OG0000404	2	0	1	2	2	4	3	3	1	1	2	3	3	3	0	0	30
OG0000405	3	1	2	2	2	3	2	2	2	2	2	2	2	3	0	0	30
OG0000406	2	0	2	3	2	3	6	4	1	1	1	1	3	1	0	0	30
OG0000407	2	2	2	2	2	2	2	2	1	2	3	2	2	2	1	1	30
OG0000408	2	2	2	2	2	2	2	2	1	1	2	2	2	2	2	2	30
OG0000409	1	0	2	4	3	2	5	4	1	1	3	1	1	2	0	0	30
OG0000410	3	2	2	2	2	2	2	1	2	2	2	2	2	2	1	1	30
OG0000411	2	1	2	4	3	2	2	2	1	1	1	1	2	1	3	2	30
OG0000412	2	0	1	1	1	3	3	2	2	2	1	2	2	2	4	2	30
OG0000413	1	0	2	2	2	3	2	2	3	3	2	3	1	4	0	0	30
OG0000414	2	1	2	2	2	2	2	2	2	2	2	2	2	2	2	1	30
OG0000415	1	1	1	2	1	4	4	3	2	2	3	2	2	2	0	0	30
OG0000416	1	1	2	2	2	3	4	2	1	1	1	2	3	3	1	1	30
OG0000417	4	0	2	3	2	3	2	6	0	1	0	2	2	3	0	0	30
OG0000418	1	1	1	1	1	3	2	3	4	4	3	2	1	1	1	1	30
OG0000419	2	1	3	2	1	4	3	3	2	2	1	1	2	3	0	0	30
OG0000420	4	0	2	2	2	3	3	5	1	2	0	1	3	2	0	0	30
OG0000421	1	1	2	3	2	2	2	3	1	1	1	3	5	3	0	0	30
OG0000422	1	2	2	5	2	1	1	3	3	3	3	2	1	1	0	0	30
OG0000423	2	1	3	2	2	3	2	1	1	1	2	2	3	3	1	1	30
OG0000424	1	0	1	1	1	1	2	2	4	4	1	1	1	1	2	7	30
OG0000425	1	0	3	3	4	2	2	4	2	2	3	0	1	3	0	0	30
OG0000426	0	0	2	7	3	1	4	6	0	0	1	1	1	0	2	2	30
OG0000427	0	0	3	4	2	5	4	2	2	1	2	2	2	1	0	0	30
OG0000428	0	0	0	2	0	2	9	7	4	2	0	2	1	1	0	0	30
OG0000429	0	0	3	0	0	1	3	2	4	3	1	0	0	2	0	11	30
OG0000430	0	0	0	0	0	1	0	0	1	1	0	1	10	16	0	0	30
OG0000431	0	0	0	0	0	0	0	0	0	0	0	0	0	0	30	0	30
OG0000432	0	0	0	0	0	0	0	0	0	0	0	0	0	0	9	21	30
OG0000433	4	1	1	1	1	5	4	2	1	1	1	5	1	1	0	0	29
OG0000434	4	0	1	3	1	4	4	5	1	2	1	1	0	0	1	1	29
OG0000435	2	0	2	2	2	2	3	2	2	2	3	2	2	1	1	1	29
OG0000436	3	0	1	1	1	4	4	9	1	1	0	1	2	1	0	0	29
OG0000437	2	2	2	2	1	2	2	2	1	1	2	3	2	1	1	3	29
OG0000438	4	0	2	5	2	1	1	3	2	2	1	2	1	3	0	0	29
OG0000439	1	1	4	4	2	1	3	5	0	0	2	2	2	2	0	0	29
OG0000440	2	0	3	2	3	3	4	2	2	2	1	2	1	2	0	0	29
OG0000441	2	1	3	3	3	3	2	1	3	3	1	2	1	1	0	0	29
OG0000442	4	0	1	1	1	4	3	4	3	3	2	1	1	1	0	0	29
OG0000443	4	0	1	2	1	3	3	1	2	2	1	2	3	2	1	1	29
OG0000444	2	1	2	2	2	2	2	2	2	2	2	2	2	2	1	1	29
OG0000445	4	0	1	3	1	2	3	1	3	3	1	2	2	3	0	0	29
OG0000446	1	0	4	4	1	2	3	1	3	2	1	5	1	1	0	0	29
OG0000447	2	0	1	4	3	2	6	2	0	1	0	5	0	3	0	0	29
OG0000448	1	1	1	1	1	2	2	1	0	0	1	0	1	1	10	6	29
OG0000449	2	0	1	2	1	4	4	4	2	2	1	1	3	2	0	0	29
OG0000450	2	2	1	1	1	2	2	2	1	1	3	2	2	2	3	2	29
OG0000451	2	0	0	1	1	1	1	1	0	0	0	1	0	21	0	0	29
OG0000452	2	2	2	5	2	1	1	1	1	1	1	1	2	3	1	3	29
OG0000453	1	0	0	1	0	4	4	4	4	4	0	5	1	1	0	0	29
OG0000454	2	0	2	3	3	1	2	1	3	3	2	2	1	1	3	0	29
OG0000455	1	0	5	4	3	2	1	1	1	1	2	1	2	5	0	0	29
OG0000456	0	0	6	2	3	2	2	1	1	1	5	1	1	4	0	0	29
OG0000457	0	0	0	0	0	0	0	0	0	0	0	0	0	0	29	0	29
OG0000458	0	0	0	0	0	0	0	0	0	0	0	0	0	0	0	29	29
OG0000459	2	0	2	2	1	2	3	3	3	3	1	1	3	2	0	0	28
OG0000460	2	2	2	2	2	2	2	2	2	2	2	1	2	2	0	1	28
OG0000461	2	1	2	3	2	2	2	2	1	1	2	2	2	2	1	1	28
OG0000462	3	0	1	4	2	2	3	1	3	3	1	2	2	1	0	0	28
OG0000463	4	0	3	2	2	1	1	2	2	2	3	0	4	2	0	0	28
OG0000464	4	0	2	3	2	2	3	4	1	1	1	1	2	2	0	0	28
OG0000465	2	0	0	0	0	3	4	5	1	1	2	5	3	2	0	0	28
OG0000466	2	2	3	4	2	1	1	1	2	2	1	2	2	3	0	0	28
OG0000467	3	0	1	1	1	4	4	4	2	2	1	1	1	1	1	1	28
OG0000468	1	3	2	2	2	2	2	2	2	2	2	2	2	2	0	0	28
OG0000469	3	1	1	1	1	4	4	1	1	1	0	2	2	2	2	2	28
OG0000470	1	1	2	2	2	2	2	1	0	0	1	2	2	1	6	3	28
OG0000471	2	0	1	2	2	3	4	8	1	1	2	1	1	0	0	0	28
OG0000472	3	0	1	2	2	4	3	2	2	2	2	2	1	2	0	0	28
OG0000473	1	1	1	3	1	2	2	2	3	2	1	3	1	1	2	2	28
OG0000474	1	1	1	2	1	2	1	2	2	3	2	1	3	3	1	2	28
OG0000475	3	1	4	4	3	0	1	0	2	2	1	1	4	2	0	0	28
OG0000476	3	1	1	4	2	2	1	1	1	1	1	1	3	3	1	2	28
OG0000477	1	1	2	1	1	2	2	0	3	3	1	1	1	1	3	5	28
OG0000478	2	1	1	2	1	2	2	1	2	2	2	2	2	2	2	2	28
OG0000479	1	2	2	3	2	2	2	2	3	2	1	2	2	2	0	0	28
OG0000480	2	0	1	1	1	2	2	3	2	2	1	2	2	2	1	4	28
OG0000481	1	0	4	3	3	1	1	1	5	2	1	1	2	0	3	0	28
OG0000482	1	1	1	1	1	3	3	3	1	1	2	3	3	3	1	0	28
OG0000483	1	0	1	1	1	3	6	3	1	2	1	3	2	3	0	0	28
OG0000484	1	0	2	2	2	3	3	3	3	3	2	3	1	0	0	0	28
OG0000485	1	1	4	3	3	4	4	0	2	3	0	1	1	1	0	0	28
OG0000486	1	1	1	3	1	2	2	1	3	3	1	1	2	1	2	3	28
OG0000487	0	1	14	4	6	0	0	1	0	0	1	1	0	0	0	0	28
OG0000488	0	2	2	2	2	3	5	0	6	3	1	2	0	0	0	0	28
OG0000489	0	3	1	2	2	3	3	1	2	2	1	2	1	1	3	1	28
OG0000490	0	1	1	2	2	3	3	1	2	2	2	3	1	1	3	1	28
OG0000491	0	0	5	6	3	3	2	2	2	2	0	0	2	1	0	0	28
OG0000492	0	0	9	0	0	0	0	1	5	6	1	5	0	1	0	0	28
OG0000493	0	0	8	8	11	0	0	0	0	0	1	0	0	0	0	0	28
OG0000494	0	0	0	0	0	0	0	0	0	0	0	0	0	0	0	28	28
OG0000495	0	0	0	0	0	0	0	0	0	0	0	0	0	0	0	28	28
OG0000496	2	0	1	1	1	1	4	5	1	1	2	3	2	0	1	2	27
OG0000497	2	0	0	0	0	3	5	3	2	2	4	3	2	1	0	0	27
OG0000498	6	0	1	2	2	2	3	2	2	2	1	2	1	1	0	0	27
OG0000499	1	2	0	1	1	3	3	3	3	3	2	2	2	1	0	0	27
OG0000500	2	0	1	2	1	2	3	5	1	1	1	0	1	0	5	2	27
OG0000501	1	0	4	3	2	1	2	1	1	1	2	1	4	4	0	0	27
OG0000502	2	1	1	1	1	2	2	2	2	2	2	2	2	2	1	2	27
OG0000503	3	0	2	5	1	1	3	1	2	2	2	1	1	1	1	1	27
OG0000504	2	0	1	1	1	3	2	0	5	4	2	1	0	0	3	2	27
OG0000505	2	0	2	2	2	1	4	4	0	1	1	2	4	2	0	0	27
OG0000506	1	0	2	3	5	2	3	5	1	1	1	1	1	1	0	0	27
OG0000507	3	0	2	2	2	2	2	3	3	3	1	2	1	1	0	0	27
OG0000508	3	0	2	3	2	5	3	2	3	2	0	0	2	0	0	0	27
OG0000509	2	0	1	1	1	3	4	3	2	2	0	2	3	3	0	0	27
OG0000510	1	1	1	2	1	3	2	3	1	1	1	3	2	4	1	0	27
OG0000511	3	0	1	1	0	4	5	2	2	2	1	2	2	2	0	0	27
OG0000512	1	1	2	3	2	2	2	2	2	2	3	1	1	1	1	1	27
OG0000513	3	1	1	1	1	3	4	3	1	1	3	1	1	1	1	1	27
OG0000514	3	0	1	1	1	1	4	1	2	2	0	4	5	2	0	0	27
OG0000515	3	1	1	1	1	2	2	2	3	2	1	1	2	2	2	1	27
OG0000516	4	0	3	4	1	2	2	3	1	1	0	1	3	2	0	0	27
OG0000517	2	4	1	0	0	2	2	2	3	4	1	2	2	2	0	0	27
OG0000518	1	2	2	2	2	2	2	2	2	2	3	2	1	1	1	0	27
OG0000519	3	0	1	1	1	2	3	2	1	1	1	2	2	2	1	4	27
OG0000520	2	0	1	1	1	2	2	3	2	2	1	2	2	2	1	3	27
OG0000521	2	0	1	3	1	3	3	2	1	1	2	1	3	2	1	1	27
OG0000522	3	0	1	1	1	2	1	1	5	5	1	1	1	1	2	1	27
OG0000523	1	0	4	2	2	0	2	1	2	1	1	3	2	2	3	1	27
OG0000524	1	0	1	2	2	2	2	2	3	2	2	4	1	2	1	0	27
OG0000525	1	0	1	2	1	4	4	4	1	1	1	1	4	2	0	0	27
OG0000526	2	1	3	2	2	2	2	2	2	2	1	2	0	1	2	1	27
OG0000527	1	2	5	3	2	1	3	1	3	2	1	1	1	1	0	0	27
OG0000528	4	0	3	5	1	3	1	3	1	2	0	1	2	1	0	0	27
OG0000529	1	0	2	3	1	1	1	2	3	3	3	2	1	1	1	2	27
OG0000530	2	0	1	2	1	1	1	0	2	2	2	1	0	0	10	2	27
OG0000531	2	0	1	2	2	2	2	2	3	3	2	2	2	2	0	0	27
OG0000532	2	0	2	1	0	3	3	3	2	4	1	1	4	1	0	0	27
OG0000533	1	1	2	3	2	2	2	2	3	3	1	1	1	2	1	0	27
OG0000534	1	0	1	3	2	4	4	2	1	1	1	3	1	3	0	0	27
OG0000535	1	1	1	1	1	3	3	2	2	2	2	2	2	2	1	1	27
OG0000536	0	0	3	4	4	4	3	2	2	1	3	0	0	1	0	0	27
OG0000537	0	0	0	2	1	2	5	1	0	0	1	2	1	1	6	5	27
OG0000538	0	0	2	3	2	3	3	1	2	2	2	6	1	0	0	0	27
OG0000539	0	0	3	1	4	0	4	3	4	4	0	1	2	1	0	0	27
OG0000540	0	0	0	1	0	0	1	4	0	0	0	0	0	0	3	18	27
OG0000541	0	0	0	0	2	0	0	0	0	0	0	25	0	0	0	0	27
OG0000542	0	0	0	0	0	0	0	0	1	0	0	26	0	0	0	0	27
OG0000543	0	0	0	0	0	0	0	0	0	0	0	0	0	0	27	0	27
OG0000544	0	0	0	0	0	0	0	0	0	0	0	0	0	0	27	0	27
OG0000545	3	0	2	2	1	2	2	3	2	2	2	2	1	2	0	0	26
OG0000546	3	0	1	1	1	4	4	1	3	3	0	2	2	1	0	0	26
OG0000547	6	0	0	0	0	5	6	4	0	0	0	1	1	1	1	1	26
OG0000548	2	0	1	3	1	2	1	6	2	2	2	2	1	1	0	0	26
OG0000549	2	0	2	2	1	3	4	1	0	0	2	5	3	1	0	0	26
OG0000550	4	1	2	2	2	1	2	2	2	2	1	1	3	1	0	0	26
OG0000551	4	1	1	5	2	1	1	1	2	2	2	1	2	1	0	0	26
OG0000552	2	0	0	2	1	3	4	1	2	2	3	2	2	2	0	0	26
OG0000553	3	1	2	3	1	1	1	1	1	1	2	2	2	3	1	1	26
OG0000554	4	0	3	2	1	3	7	3	0	0	0	1	2	0	0	0	26
OG0000555	2	1	1	3	1	2	2	1	1	1	1	1	2	2	3	2	26
OG0000556	2	1	3	4	2	2	2	2	1	0	0	0	3	2	1	1	26
OG0000557	2	1	1	1	1	2	2	2	2	2	2	2	2	2	1	1	26
OG0000558	2	0	2	3	2	2	2	3	3	3	0	1	2	1	0	0	26
OG0000559	1	3	0	1	1	5	8	3	0	0	0	2	1	1	0	0	26
OG0000560	2	0	2	2	2	2	2	3	2	2	1	2	2	2	0	0	26
OG0000561	1	11	0	0	5	0	0	0	0	0	1	0	0	4	0	4	26
OG0000562	2	1	1	1	1	1	1	2	2	2	2	1	1	2	3	3	26
OG0000563	1	0	1	1	1	2	4	2	2	2	2	1	3	4	0	0	26
OG0000564	1	1	1	8	1	1	1	1	1	1	1	1	1	1	3	2	26
OG0000565	1	1	2	3	1	1	1	1	3	2	1	3	1	1	1	3	26
OG0000566	3	1	1	2	1	2	3	2	2	2	1	2	2	2	0	0	26
OG0000567	2	1	2	2	2	1	2	0	3	3	0	2	3	3	0	0	26
OG0000568	1	1	1	2	1	1	1	3	2	2	2	1	1	1	3	3	26
OG0000569	3	0	1	1	1	3	3	2	3	3	2	1	2	1	0	0	26
OG0000570	1	0	2	2	2	2	2	2	2	2	2	1	3	2	1	0	26
OG0000571	1	0	1	1	1	3	2	4	2	2	2	2	2	2	1	0	26
OG0000572	0	1	2	3	3	4	4	0	4	3	0	0	1	1	0	0	26
OG0000573	0	10	1	1	1	2	2	2	0	0	0	2	2	2	1	0	26
OG0000574	0	1	1	2	1	2	2	2	1	1	1	3	2	2	4	1	26
OG0000575	0	1	2	2	2	1	1	2	0	0	1	1	2	1	6	4	26
OG0000576	0	0	0	1	2	2	3	3	4	3	3	4	0	1	0	0	26
OG0000577	0	0	1	1	2	2	1	6	3	2	4	3	1	0	0	0	26
OG0000578	0	0	0	0	0	6	8	1	4	1	0	5	0	1	0	0	26
OG0000579	0	0	0	1	0	0	1	1	0	0	0	0	0	0	14	9	26
OG0000580	0	0	0	1	1	0	0	1	0	0	0	23	0	0	0	0	26
OG0000581	0	0	0	0	0	0	0	0	0	0	0	0	0	0	17	9	26
OG0000582	0	0	0	0	0	0	0	0	0	0	0	0	0	1	24	1	26
OG0000583	0	0	0	0	0	0	0	0	0	0	0	0	0	0	5	21	26
OG0000584	0	0	0	0	0	0	0	0	0	0	0	0	0	0	1	25	26
OG0000585	0	0	0	0	0	0	0	0	0	0	0	0	0	0	0	26	26
OG0000586	0	0	0	0	0	0	0	0	16	10	0	0	0	0	0	0	26
OG0000587	5	0	1	4	1	2	2	8	0	0	0	1	0	1	0	0	25
OG0000588	2	0	3	3	3	3	2	1	1	1	0	1	1	4	0	0	25
OG0000589	1	1	1	2	1	2	2	2	2	2	2	2	2	1	1	1	25
OG0000590	3	1	1	2	2	1	2	1	2	2	1	1	2	1	1	2	25
OG0000591	3	1	1	1	1	1	1	3	1	1	1	1	2	2	2	3	25
OG0000592	3	1	2	5	1	1	2	2	1	1	1	1	2	2	0	0	25
OG0000593	2	0	1	4	1	3	3	4	0	0	1	2	2	2	0	0	25
OG0000594	4	0	3	1	1	2	3	3	1	1	0	0	5	1	0	0	25
OG0000595	5	0	4	3	1	3	4	0	1	2	0	1	1	0	0	0	25
OG0000596	2	0	3	3	2	2	3	4	0	1	1	1	1	1	1	0	25
OG0000597	2	0	1	2	1	2	3	5	2	3	1	1	1	1	0	0	25
OG0000598	2	0	1	1	1	1	1	2	1	1	1	1	2	2	6	2	25
OG0000599	1	0	4	1	2	4	3	1	1	1	1	3	1	2	0	0	25
OG0000600	2	1	2	3	2	2	2	2	1	1	1	2	1	1	1	1	25
OG0000601	5	0	1	2	2	3	3	2	1	1	1	2	1	1	0	0	25
OG0000602	2	0	2	3	1	2	3	2	2	2	2	1	1	2	0	0	25
OG0000603	1	0	3	3	2	2	3	1	1	2	1	1	1	1	2	1	25
OG0000604	1	1	1	1	1	2	4	2	2	2	1	1	2	2	1	1	25
OG0000605	1	1	1	1	1	1	1	1	3	2	2	1	2	2	3	2	25
OG0000606	3	0	2	1	1	2	4	4	2	2	1	1	1	1	0	0	25
OG0000607	2	0	6	5	3	0	0	2	0	0	0	0	2	5	0	0	25
OG0000608	5	1	0	1	0	2	3	2	4	4	0	0	1	2	0	0	25
OG0000609	1	0	1	2	1	3	2	2	1	1	2	4	1	0	2	2	25
OG0000610	1	0	2	2	2	1	2	4	3	4	1	1	1	1	0	0	25
OG0000611	1	1	1	4	1	1	1	1	1	1	1	1	2	1	3	4	25
OG0000612	1	0	2	2	2	2	2	2	3	2	2	3	0	2	0	0	25
OG0000613	2	1	2	2	3	1	1	1	4	2	1	1	1	1	1	1	25
OG0000614	2	1	1	1	1	3	3	2	3	2	2	1	1	2	0	0	25
OG0000615	2	2	1	1	1	2	2	2	2	2	2	2	1	1	1	1	25
OG0000616	1	0	1	1	1	1	2	3	3	3	1	2	2	2	1	1	25
OG0000617	2	0	2	2	2	2	2	2	2	2	1	1	2	1	1	1	25
OG0000618	1	1	1	2	1	1	1	2	2	2	2	2	2	2	1	2	25
OG0000619	1	1	1	1	1	3	3	3	2	2	2	3	1	1	0	0	25
OG0000620	1	1	1	2	1	5	1	1	1	1	1	5	1	1	1	1	25
OG0000621	1	1	1	2	1	2	2	1	2	2	2	2	2	2	1	1	25
OG0000622	2	1	2	4	1	2	2	1	1	1	1	2	1	2	1	1	25
OG0000623	1	0	3	4	3	1	1	2	1	1	1	1	2	1	2	1	25
OG0000624	1	3	1	2	2	1	2	1	1	1	2	2	1	1	2	2	25
OG0000625	1	1	1	1	1	1	1	1	1	1	1	1	1	1	6	5	25
OG0000626	1	1	1	1	1	1	1	2	1	1	1	1	3	1	6	2	25
OG0000627	2	0	3	1	1	2	3	1	1	1	6	2	1	1	0	0	25
OG0000628	1	1	2	1	1	2	2	2	2	2	1	2	1	1	3	1	25
OG0000629	1	1	1	1	1	1	2	1	1	1	3	2	2	1	1	5	25
OG0000630	0	1	2	2	2	2	2	2	2	2	2	3	1	2	0	0	25
OG0000631	0	1	1	1	1	3	4	2	2	2	2	2	1	1	1	1	25
OG0000632	0	0	0	3	1	1	1	1	7	5	4	2	0	0	0	0	25
OG0000633	0	0	3	3	1	1	2	0	0	0	0	0	8	7	0	0	25
OG0000634	0	0	9	1	6	1	1	0	1	2	0	2	1	1	0	0	25
OG0000635	0	0	2	3	3	1	1	3	3	2	2	1	2	2	0	0	25
OG0000636	0	0	0	7	1	3	8	2	1	1	0	1	1	0	0	0	25
OG0000637	0	0	0	0	0	0	0	0	0	0	0	0	0	0	25	0	25
OG0000638	0	0	0	0	0	0	0	0	0	0	0	0	0	0	9	16	25
OG0000639	0	0	0	0	0	0	0	0	0	0	0	0	0	0	2	23	25
OG0000640	0	0	0	0	0	0	0	0	0	0	0	0	0	0	1	24	25
OG0000641	0	0	0	0	0	0	0	0	0	0	0	0	0	0	0	25	25
OG0000642	0	0	0	0	0	0	0	0	0	0	0	0	0	0	0	25	25
OG0000643	1	5	1	2	2	1	1	1	2	1	2	1	2	2	0	0	24
OG0000644	1	1	1	2	2	1	2	1	2	2	3	1	1	1	2	1	24
OG0000645	4	0	3	1	1	2	1	1	2	2	1	1	1	2	1	1	24
OG0000646	1	1	2	3	1	1	1	1	2	2	1	2	1	1	3	1	24
OG0000647	1	1	1	2	2	2	3	1	2	2	1	1	1	1	1	2	24
OG0000648	3	1	1	1	1	1	1	2	1	1	2	1	1	1	5	1	24
OG0000649	2	1	1	1	1	3	2	2	1	1	1	1	1	1	2	3	24
OG0000650	5	0	0	0	0	3	2	4	1	1	1	4	2	1	0	0	24
OG0000651	2	0	1	0	0	4	4	1	3	3	0	1	4	1	0	0	24
OG0000652	1	1	0	2	1	2	1	1	1	1	1	1	1	1	3	6	24
OG0000653	2	0	1	1	1	2	2	1	1	2	2	2	3	3	0	1	24
OG0000654	2	1	1	1	1	1	2	3	2	2	1	2	1	2	1	1	24
OG0000655	1	0	1	3	1	1	1	2	1	2	1	2	3	3	1	1	24
OG0000656	1	0	1	2	2	2	2	2	2	2	1	2	1	1	1	2	24
OG0000657	1	1	1	2	1	1	2	1	1	1	4	1	1	1	2	3	24
OG0000658	3	1	1	1	2	1	1	1	1	1	2	1	1	2	4	1	24
OG0000659	2	1	1	2	2	2	2	2	1	1	1	1	2	2	1	1	24
OG0000660	1	1	1	2	1	1	1	1	1	1	1	1	1	1	5	4	24
OG0000661	1	0	2	1	0	0	0	1	6	5	2	4	0	2	0	0	24
OG0000662	1	1	2	2	2	1	1	1	1	1	1	1	2	1	1	5	24
OG0000663	3	2	2	2	1	2	3	2	0	0	3	2	1	1	0	0	24
OG0000664	1	1	2	2	2	2	2	1	2	2	1	2	1	1	1	1	24
OG0000665	2	1	2	3	2	1	1	1	1	1	1	1	2	2	1	2	24
OG0000666	2	0	1	1	1	2	2	2	1	1	1	1	1	1	2	5	24
OG0000667	3	0	1	1	1	2	2	2	4	3	1	2	1	1	0	0	24
OG0000668	1	0	1	1	1	1	2	2	1	1	0	1	1	1	6	4	24
OG0000669	1	1	1	6	1	1	1	1	1	2	1	1	2	1	2	1	24
OG0000670	2	1	2	2	1	1	2	2	1	1	1	1	1	1	4	1	24
OG0000671	1	2	2	1	2	2	2	1	2	2	2	0	0	1	1	3	24
OG0000672	2	0	1	1	1	1	4	4	1	1	2	2	2	2	0	0	24
OG0000673	2	0	1	1	2	3	3	3	1	1	2	3	1	1	0	0	24
OG0000674	1	1	1	1	1	3	2	4	2	2	2	2	0	0	1	1	24
OG0000675	1	0	2	2	2	2	2	2	2	2	3	2	1	1	0	0	24
OG0000676	2	0	1	2	2	3	3	2	2	2	3	2	0	0	0	0	24
OG0000677	1	2	1	2	1	1	1	1	2	2	2	2	3	3	0	0	24
OG0000678	1	0	1	2	1	2	3	1	4	3	2	2	1	1	0	0	24
OG0000679	1	1	1	1	1	1	1	1	1	2	3	1	1	1	6	1	24
OG0000680	2	0	0	1	1	3	5	1	2	2	1	5	1	0	0	0	24
OG0000681	1	1	1	1	1	3	3	1	1	1	2	2	1	1	3	1	24
OG0000682	1	0	4	1	0	2	1	5	3	4	1	2	0	0	0	0	24
OG0000683	1	0	3	4	3	2	2	2	0	0	1	2	2	2	0	0	24
OG0000684	1	0	1	2	1	2	3	1	1	1	2	2	2	2	2	1	24
OG0000685	0	24	0	0	0	0	0	0	0	0	0	0	0	0	0	0	24
OG0000686	0	2	2	5	1	1	3	0	2	2	1	1	2	1	1	0	24
OG0000687	0	0	1	2	2	3	3	2	3	3	1	0	2	2	0	0	24
OG0000688	0	0	1	1	1	2	3	2	1	1	1	2	1	1	3	4	24
OG0000689	0	0	0	1	0	6	5	1	2	2	3	3	1	0	0	0	24
OG0000690	0	0	1	2	1	1	1	2	2	2	1	1	1	1	4	4	24
OG0000691	0	0	1	2	4	0	1	0	8	5	1	1	0	1	0	0	24
OG0000692	0	0	0	0	1	0	0	1	13	6	0	1	0	2	0	0	24
OG0000693	0	0	8	9	5	0	0	0	0	0	0	0	1	1	0	0	24
OG0000694	0	0	0	0	0	0	0	0	0	0	0	0	0	0	0	24	24
OG0000695	0	0	0	0	0	0	0	0	0	0	0	0	0	0	0	24	24
OG0000696	4	0	1	2	3	1	1	0	2	2	1	1	3	2	0	0	23
OG0000697	3	0	1	2	1	2	4	2	2	2	1	1	1	1	0	0	23
OG0000698	2	2	2	2	2	2	2	1	1	1	1	1	1	1	1	1	23
OG0000699	2	0	1	2	2	1	1	2	4	2	2	2	1	1	0	0	23
OG0000700	3	0	1	2	1	3	4	2	2	2	0	0	2	1	0	0	23
OG0000701	3	1	1	2	1	2	2	2	2	2	1	0	2	2	0	0	23
OG0000702	3	1	1	1	1	2	2	2	2	2	1	1	1	1	1	1	23
OG0000703	1	1	1	8	1	1	1	1	1	1	1	1	1	1	1	1	23
OG0000704	1	1	1	2	2	2	1	3	3	3	1	2	1	0	0	0	23
OG0000705	1	0	2	2	2	3	2	2	1	1	2	1	2	2	0	0	23
OG0000706	2	1	1	1	1	2	2	2	2	2	2	1	1	1	1	1	23
OG0000707	1	1	1	5	1	1	1	1	1	1	1	2	1	1	1	3	23
OG0000708	4	0	1	0	1	4	3	4	2	1	2	1	0	0	0	0	23
OG0000709	2	1	1	2	1	1	2	2	1	1	2	1	2	2	1	1	23
OG0000710	5	1	1	2	1	1	2	1	1	1	1	1	1	1	1	2	23
OG0000711	4	0	0	3	1	0	1	2	5	5	0	1	1	0	0	0	23
OG0000712	2	1	1	2	1	2	2	2	1	1	1	3	1	1	1	1	23
OG0000713	1	1	1	3	1	2	2	1	1	1	1	2	1	1	2	2	23
OG0000714	2	0	2	2	2	2	0	2	1	1	1	2	3	2	1	0	23
OG0000715	3	0	2	1	3	1	1	2	3	2	1	1	1	1	1	0	23
OG0000716	1	0	2	2	2	2	2	1	2	2	2	2	1	1	1	0	23
OG0000717	1	1	1	1	1	2	5	1	1	1	1	2	1	1	2	1	23
OG0000718	1	2	1	2	2	1	1	1	1	1	1	2	2	2	2	1	23
OG0000719	1	1	1	3	1	2	2	2	2	2	1	1	1	1	1	1	23
OG0000720	2	1	1	1	1	2	2	2	2	2	1	0	1	2	2	1	23
OG0000721	1	0	6	2	0	1	1	3	3	3	0	0	2	1	0	0	23
OG0000722	2	1	3	4	3	1	1	1	1	1	1	1	1	1	0	1	23
OG0000723	2	0	2	1	0	2	3	3	2	2	3	1	1	1	0	0	23
OG0000724	3	1	2	1	1	2	1	1	1	1	1	2	2	2	1	1	23
OG0000725	1	1	1	4	1	1	1	1	1	1	2	1	1	1	2	3	23
OG0000726	2	0	0	1	1	5	6	3	1	1	0	3	0	0	0	0	23
OG0000727	3	1	1	1	1	2	2	2	3	2	1	1	2	1	0	0	23
OG0000728	2	0	1	1	1	2	2	3	1	1	1	1	2	2	3	0	23
OG0000729	1	0	1	1	1	3	3	3	2	2	2	2	1	1	0	0	23
OG0000730	1	1	1	2	1	1	2	1	1	1	1	1	1	1	1	6	23
OG0000731	5	0	4	2	2	1	2	3	1	1	1	0	1	0	0	0	23
OG0000732	1	0	1	1	1	3	3	2	2	2	1	1	1	1	1	2	23
OG0000733	2	0	1	1	1	3	3	3	2	3	1	1	1	1	0	0	23
OG0000734	3	0	1	1	1	1	3	4	3	0	0	0	5	1	0	0	23
OG0000735	4	0	0	0	0	5	1	3	1	1	0	2	4	2	0	0	23
OG0000736	2	1	1	1	1	2	2	2	1	1	1	3	1	2	1	1	23
OG0000737	1	1	1	1	1	2	2	2	2	2	2	2	2	2	0	0	23
OG0000738	1	1	1	2	1	2	3	2	2	1	1	2	2	2	0	0	23
OG0000739	1	0	2	3	4	1	1	1	0	0	7	2	0	1	0	0	23
OG0000740	1	0	2	1	2	1	2	1	3	3	1	2	2	2	0	0	23
OG0000741	2	1	1	1	1	1	1	1	1	1	2	3	2	1	3	1	23
OG0000742	2	1	1	2	1	1	2	2	1	1	1	2	1	1	2	2	23
OG0000743	2	0	1	1	1	1	2	5	2	2	1	2	2	1	0	0	23
OG0000744	1	1	1	1	1	1	1	1	1	1	1	1	1	1	5	4	23
OG0000745	1	0	2	2	2	1	1	1	1	1	3	1	2	2	2	1	23
OG0000746	1	1	2	2	1	2	2	2	2	2	2	1	1	1	1	0	23
OG0000747	1	0	1	2	2	3	3	1	3	3	0	2	1	1	0	0	23
OG0000748	2	0	2	3	1	2	2	2	1	1	1	2	2	2	0	0	23
OG0000749	3	0	2	2	2	3	2	0	2	1	2	1	2	1	0	0	23
OG0000750	1	1	1	3	1	1	1	1	1	1	4	1	1	1	1	3	23
OG0000751	1	0	5	4	3	1	1	1	2	1	1	1	1	1	0	0	23
OG0000752	2	1	1	1	2	2	2	1	1	1	2	1	2	1	2	1	23
OG0000753	1	1	1	1	1	1	1	1	1	1	2	1	1	1	3	5	23
OG0000754	1	1	1	1	1	2	1	1	2	2	1	1	2	2	1	3	23
OG0000755	1	1	1	2	2	3	1	2	2	2	1	1	1	1	1	1	23
OG0000756	1	1	1	6	1	1	1	1	1	1	2	1	1	1	1	2	23
OG0000757	0	1	1	1	1	1	1	1	1	1	1	1	0	0	4	8	23
OG0000758	0	2	0	0	21	0	0	0	0	0	0	0	0	0	0	0	23
OG0000759	0	0	0	2	2	3	3	1	2	2	1	2	1	1	1	2	23
OG0000760	0	0	2	4	2	1	1	0	1	1	1	2	2	2	1	3	23
OG0000761	0	0	1	1	1	3	3	2	1	1	2	2	1	1	3	1	23
OG0000762	0	0	0	0	0	1	2	4	2	3	5	4	1	1	0	0	23
OG0000763	0	0	0	0	0	0	0	0	0	0	0	0	0	0	23	0	23
OG0000764	0	0	0	0	0	0	0	0	0	0	0	0	0	0	23	0	23
OG0000765	0	0	0	0	0	0	0	0	0	0	0	0	0	0	11	12	23
OG0000766	0	0	0	0	0	0	0	0	0	0	0	0	0	0	2	21	23
OG0000767	1	1	2	3	2	1	2	1	1	1	1	1	1	2	1	1	22
OG0000768	1	1	1	1	1	2	2	2	2	2	1	1	2	1	1	1	22
OG0000769	2	0	2	2	2	1	1	1	1	1	2	1	2	1	1	2	22
OG0000770	1	1	1	1	1	2	1	2	1	1	1	1	1	1	4	2	22
OG0000771	2	0	2	3	1	1	4	3	0	0	0	1	2	3	0	0	22
OG0000772	2	1	1	4	1	1	1	1	1	1	2	1	1	1	3	0	22
OG0000773	3	1	1	1	1	2	2	1	1	2	1	2	1	1	1	1	22
OG0000774	1	1	1	4	1	1	1	1	1	1	2	1	1	1	1	3	22
OG0000775	1	1	1	1	1	1	1	1	2	2	2	2	2	2	1	1	22
OG0000776	1	0	2	3	3	2	1	1	3	1	0	0	2	1	1	1	22
OG0000777	2	0	0	0	0	4	3	3	1	1	1	3	2	2	0	0	22
OG0000778	2	1	1	1	1	2	2	1	1	1	2	1	2	2	1	1	22
OG0000779	1	0	4	4	2	1	1	2	2	2	1	1	1	0	0	0	22
OG0000780	1	1	2	2	1	1	1	4	1	1	1	1	1	1	2	1	22
OG0000781	2	0	3	3	1	1	1	1	1	1	1	2	1	1	1	2	22
OG0000782	5	0	2	2	1	0	0	1	0	0	1	1	5	4	0	0	22
OG0000783	5	1	2	2	2	1	1	1	1	1	1	1	1	2	0	0	22
OG0000784	2	0	2	3	3	1	1	1	1	1	1	1	2	3	0	0	22
OG0000785	1	1	1	1	1	1	1	2	1	1	3	3	2	3	0	0	22
OG0000786	2	0	1	1	1	2	3	6	1	1	1	1	1	1	0	0	22
OG0000787	1	1	2	2	2	1	1	2	2	2	2	2	1	1	0	0	22
OG0000788	1	1	1	1	1	1	1	1	1	0	1	1	1	1	7	2	22
OG0000789	1	1	1	1	1	1	1	1	2	2	3	2	1	1	2	1	22
OG0000790	4	0	1	3	1	3	5	3	0	0	0	1	0	1	0	0	22
OG0000791	1	1	1	1	1	2	2	1	2	2	1	1	2	1	2	1	22
OG0000792	4	0	0	1	1	3	4	2	1	1	1	1	2	1	0	0	22
OG0000793	2	1	2	2	2	1	1	1	1	1	1	1	2	2	1	1	22
OG0000794	2	0	2	1	0	3	2	2	2	2	1	2	2	1	0	0	22
OG0000795	2	1	2	2	2	1	2	1	1	1	1	1	1	1	1	2	22
OG0000796	1	1	1	1	1	2	2	2	2	2	2	1	1	1	1	1	22
OG0000797	2	0	1	1	1	2	2	2	3	3	2	1	1	1	0	0	22
OG0000798	2	1	3	3	2	1	1	1	1	1	1	1	1	1	1	1	22
OG0000799	1	0	0	2	2	2	3	2	3	3	1	1	1	1	0	0	22
OG0000800	1	1	1	1	1	2	2	1	2	2	1	2	2	2	1	0	22
OG0000801	1	1	1	2	2	2	2	1	2	2	1	1	1	1	1	1	22
OG0000802	1	0	2	2	2	2	2	2	2	2	2	1	1	1	0	0	22
OG0000803	2	1	2	2	2	1	1	2	2	2	0	1	1	1	1	1	22
OG0000804	2	1	2	4	1	0	0	0	3	3	1	1	0	1	1	2	22
OG0000805	1	1	1	2	2	2	2	1	1	1	1	1	2	2	1	1	22
OG0000806	1	1	1	1	1	1	1	1	1	1	3	1	1	1	2	4	22
OG0000807	1	0	3	2	2	1	1	1	1	1	1	1	1	2	3	1	22
OG0000808	1	1	1	1	2	3	2	2	1	1	1	1	1	1	1	2	22
OG0000809	2	0	1	3	1	1	2	2	1	1	2	1	2	3	0	0	22
OG0000810	1	1	2	2	2	1	1	2	2	2	1	1	1	1	1	1	22
OG0000811	1	0	4	2	2	2	2	3	0	0	1	2	2	1	0	0	22
OG0000812	2	0	1	2	1	1	1	1	2	2	2	4	1	2	0	0	22
OG0000813	2	0	0	0	0	2	4	5	1	1	0	2	2	1	1	1	22
OG0000814	3	0	2	1	1	1	1	1	1	1	2	1	3	2	1	1	22
OG0000815	2	0	2	3	2	2	2	2	1	1	1	2	1	1	0	0	22
OG0000816	2	1	1	1	1	2	2	2	2	2	1	1	2	2	0	0	22
OG0000817	1	0	1	2	1	1	2	2	1	1	1	1	2	2	2	2	22
OG0000818	1	0	1	1	1	2	2	3	1	1	1	2	3	1	1	1	22
OG0000819	2	1	1	1	1	2	2	2	2	1	1	1	1	2	1	1	22
OG0000820	2	0	1	1	1	3	2	1	1	1	0	3	2	2	1	1	22
OG0000821	2	0	2	1	0	1	2	4	1	1	3	2	2	1	0	0	22
OG0000822	1	1	2	2	2	1	1	1	2	2	1	1	1	1	1	2	22
OG0000823	1	1	1	3	2	1	1	1	1	1	1	1	1	1	3	2	22
OG0000824	1	1	1	1	1	1	1	1	3	3	1	1	2	3	0	1	22
OG0000825	2	1	1	1	1	2	3	2	1	1	1	2	1	1	1	1	22
OG0000826	1	0	4	4	4	0	1	1	1	1	0	0	0	1	3	1	22
OG0000827	2	1	1	1	1	1	2	2	2	2	1	1	3	2	0	0	22
OG0000828	1	1	1	1	1	2	3	2	2	2	2	2	1	1	0	0	22
OG0000829	2	1	1	1	1	1	1	3	1	1	1	1	2	2	1	2	22
OG0000830	1	1	1	1	1	1	1	1	1	1	2	1	3	3	1	2	22
OG0000831	1	1	0	0	0	2	2	2	4	2	1	2	2	3	0	0	22
OG0000832	1	4	1	1	1	1	1	1	1	1	1	2	1	1	1	3	22
OG0000833	1	1	2	2	2	1	1	1	1	1	3	1	1	1	2	1	22
OG0000834	1	1	1	1	1	1	1	1	1	1	1	1	0	1	6	3	22
OG0000835	1	0	4	2	3	1	1	1	2	2	1	2	1	1	0	0	22
OG0000836	1	1	1	1	1	2	2	1	1	1	1	3	1	2	2	1	22
OG0000837	1	0	1	1	1	2	2	2	1	1	1	1	3	2	1	2	22
OG0000838	1	2	1	1	1	2	1	1	1	1	1	1	1	1	2	4	22
OG0000839	1	1	1	1	1	1	1	1	1	1	1	1	1	2	1	6	22
OG0000840	0	1	1	2	1	1	1	1	1	1	4	1	1	1	2	3	22
OG0000841	0	1	1	2	1	1	2	4	1	1	3	1	1	1	1	1	22
OG0000842	0	1	1	2	1	1	1	1	2	2	1	1	2	2	2	2	22
OG0000843	0	0	1	2	1	1	1	1	2	2	3	0	3	5	0	0	22
OG0000844	0	0	2	3	2	1	1	4	2	2	3	1	0	1	0	0	22
OG0000845	0	0	0	0	0	2	1	19	0	0	0	0	0	0	0	0	22
OG0000846	0	0	2	2	3	1	1	2	1	1	2	1	2	2	1	1	22
OG0000847	0	0	0	1	1	1	1	3	4	4	2	4	1	0	0	0	22
OG0000848	0	0	0	0	0	0	0	0	0	0	5	6	6	5	0	0	22
OG0000849	0	0	0	0	0	0	0	0	0	0	0	0	0	1	21	0	22
OG0000850	0	0	0	0	0	0	0	0	0	0	0	0	0	0	2	20	22
OG0000851	4	6	1	2	1	1	1	1	1	1	1	1	0	0	0	0	21
OG0000852	4	0	1	1	1	1	1	1	1	1	2	2	1	1	2	1	21
OG0000853	1	1	1	2	1	2	2	2	1	1	1	2	1	1	1	1	21
OG0000854	1	1	2	1	1	1	1	1	1	1	1	1	1	1	3	3	21
OG0000855	1	1	2	3	1	1	1	1	1	1	2	1	1	1	1	2	21
OG0000856	4	0	0	2	1	2	1	0	3	2	1	2	2	1	0	0	21
OG0000857	8	0	1	1	1	1	2	1	1	1	1	1	1	1	0	0	21
OG0000858	1	1	1	1	1	2	2	2	2	2	1	1	0	1	1	2	21
OG0000859	1	1	1	2	2	1	1	1	2	1	1	1	1	2	1	2	21
OG0000860	2	0	1	0	1	1	2	2	3	2	0	1	3	1	1	1	21
OG0000861	1	1	2	2	2	1	1	1	1	1	1	1	2	2	1	1	21
OG0000862	1	1	1	2	1	1	1	1	1	1	1	7	1	1	0	0	21
OG0000863	1	2	1	2	1	1	1	1	1	1	3	1	1	1	1	2	21
OG0000864	2	1	1	2	1	0	1	1	0	0	1	2	2	1	2	4	21
OG0000865	2	0	3	3	1	1	1	1	2	2	1	2	1	1	0	0	21
OG0000866	2	0	1	2	1	2	3	3	0	0	1	2	2	2	0	0	21
OG0000867	2	0	2	2	2	1	1	1	1	1	3	1	2	2	0	0	21
OG0000868	1	1	1	2	1	1	1	1	1	1	2	1	1	1	2	3	21
OG0000869	1	0	1	1	1	3	3	3	1	1	1	2	1	2	0	0	21
OG0000870	1	2	1	1	1	1	2	1	2	2	1	1	2	1	1	1	21
OG0000871	4	0	1	1	1	2	4	1	0	0	1	3	2	1	0	0	21
OG0000872	2	1	1	1	1	1	1	3	1	1	1	2	2	2	1	0	21
OG0000873	3	0	0	0	0	1	3	2	4	4	1	1	2	0	0	0	21
OG0000874	1	1	1	1	1	1	1	1	1	1	1	1	1	1	2	5	21
OG0000875	1	1	1	2	1	2	1	1	1	0	3	1	1	1	3	1	21
OG0000876	1	1	2	3	3	1	1	1	1	1	3	1	1	1	0	0	21
OG0000877	1	1	2	2	2	1	1	1	1	1	1	1	1	1	2	2	21
OG0000878	2	0	1	1	1	2	2	1	2	2	1	0	2	2	1	1	21
OG0000879	4	1	1	1	1	1	1	2	2	2	1	2	1	1	0	0	21
OG0000880	2	0	2	1	1	1	1	2	2	2	1	3	2	1	0	0	21
OG0000881	1	0	2	1	1	2	5	2	1	1	1	2	1	1	0	0	21
OG0000882	2	1	1	1	1	1	1	2	2	2	1	1	2	2	1	0	21
OG0000883	1	1	2	2	2	1	1	1	1	1	1	2	1	2	1	1	21
OG0000884	2	1	1	1	1	1	1	1	2	2	1	1	2	1	2	1	21
OG0000885	2	1	1	1	1	2	2	2	1	1	1	2	1	1	1	1	21
OG0000886	1	1	1	2	1	1	1	1	1	1	5	1	1	1	1	1	21
OG0000887	2	0	2	3	2	1	1	2	1	1	1	1	1	1	1	1	21
OG0000888	2	1	1	2	1	1	1	2	1	1	1	1	2	2	1	1	21
OG0000889	1	1	1	1	1	2	1	1	1	1	1	1	0	1	3	4	21
OG0000890	2	0	2	3	2	2	2	2	1	2	1	2	0	0	0	0	21
OG0000891	1	1	1	1	1	2	3	1	2	1	1	2	1	2	1	0	21
OG0000892	1	1	1	2	1	2	2	2	1	1	2	1	1	1	1	1	21
OG0000893	1	1	1	6	1	1	1	1	1	1	1	1	1	1	1	1	21
OG0000894	1	1	3	1	2	1	1	1	1	1	1	1	1	1	3	1	21
OG0000895	1	1	1	1	1	2	2	1	1	1	1	2	2	2	1	1	21
OG0000896	1	1	1	2	1	1	1	1	1	1	2	1	1	1	3	2	21
OG0000897	2	1	1	1	1	1	2	2	2	2	1	1	1	1	1	1	21
OG0000898	1	1	2	2	2	1	1	1	2	2	1	1	1	1	1	1	21
OG0000899	1	0	1	1	1	3	6	2	0	0	2	0	2	2	0	0	21
OG0000900	1	1	1	2	1	1	1	1	1	1	1	1	1	1	3	3	21
OG0000901	2	1	1	2	1	1	1	1	1	1	2	1	1	1	1	3	21
OG0000902	1	1	1	1	1	1	1	1	1	1	1	1	1	1	4	3	21
OG0000903	1	0	1	2	1	2	2	0	2	2	2	2	2	2	0	0	21
OG0000904	1	1	1	6	1	1	1	1	1	1	2	2	1	1	0	0	21
OG0000905	2	0	2	1	2	1	1	1	2	2	1	1	2	1	0	2	21
OG0000906	1	0	1	0	0	0	0	2	0	0	1	10	4	2	0	0	21
OG0000907	3	0	0	0	0	2	4	3	1	1	1	2	2	2	0	0	21
OG0000908	1	0	2	3	2	2	2	1	1	1	1	0	0	1	1	3	21
OG0000909	1	1	1	1	1	1	1	1	1	1	1	1	1	1	5	2	21
OG0000910	1	1	1	4	1	0	0	1	1	1	4	1	1	1	1	2	21
OG0000911	2	0	1	1	1	2	3	2	2	2	1	1	2	1	0	0	21
OG0000912	2	0	3	2	2	0	1	1	1	1	0	1	5	2	0	0	21
OG0000913	1	0	3	2	1	1	1	2	2	1	0	3	3	1	0	0	21
OG0000914	1	0	1	1	1	1	1	1	1	1	0	9	1	2	0	0	21
OG0000915	1	1	1	4	1	1	1	1	1	1	4	2	1	1	0	0	21
OG0000916	1	0	2	2	1	1	2	1	2	1	2	1	1	2	1	1	21
OG0000917	1	1	1	3	1	1	1	1	1	1	1	1	1	1	3	2	21
OG0000918	1	5	1	1	1	1	1	1	1	1	2	1	1	1	1	1	21
OG0000919	2	1	2	2	2	2	1	2	1	1	1	2	1	1	0	0	21
OG0000920	1	1	1	4	1	1	1	1	1	1	3	1	1	1	1	1	21
OG0000921	2	0	1	1	1	2	3	2	2	2	1	2	1	1	0	0	21
OG0000922	1	0	3	2	2	2	2	1	2	2	0	1	2	1	0	0	21
OG0000923	2	0	1	1	1	1	1	2	2	2	2	2	2	2	0	0	21
OG0000924	1	1	1	2	1	1	1	1	1	1	2	1	2	2	2	1	21
OG0000925	1	0	2	2	2	3	3	2	1	1	1	1	1	1	0	0	21
OG0000926	1	0	1	6	1	1	2	1	1	1	1	1	1	1	1	1	21
OG0000927	1	1	1	1	1	1	1	2	1	1	2	1	1	1	1	4	21
OG0000928	1	0	1	3	1	2	4	2	1	1	0	1	2	2	0	0	21
OG0000929	1	1	1	1	1	2	2	2	1	1	3	1	1	1	1	1	21
OG0000930	1	0	1	2	1	1	1	1	1	1	1	1	1	1	3	4	21
OG0000931	1	1	2	3	2	1	1	1	1	1	2	1	1	1	1	1	21
OG0000932	1	1	1	4	1	1	1	1	1	1	1	1	1	1	1	3	21
OG0000933	1	1	1	2	1	2	2	2	1	1	1	1	2	2	1	0	21
OG0000934	1	1	1	2	1	1	1	1	2	1	4	1	0	1	2	1	21
OG0000935	1	0	1	1	1	2	2	3	2	2	2	2	1	1	0	0	21
OG0000936	1	1	1	1	1	1	1	2	1	1	1	2	1	1	3	2	21
OG0000937	2	1	1	1	1	2	2	2	1	1	3	1	1	1	1	0	21
OG0000938	0	1	2	3	3	1	0	1	2	2	1	1	1	0	2	1	21
OG0000939	0	1	1	1	1	2	2	3	2	2	1	1	1	1	1	1	21
OG0000940	0	1	1	1	1	3	5	3	0	0	1	2	2	1	0	0	21
OG0000941	0	0	2	5	1	2	1	1	1	1	1	2	2	2	0	0	21
OG0000942	0	0	2	2	1	2	3	3	2	3	0	0	0	3	0	0	21
OG0000943	0	0	1	1	1	1	1	0	1	1	0	1	1	0	4	8	21
OG0000944	0	0	2	2	2	1	2	3	1	1	2	1	2	2	0	0	21
OG0000945	0	0	0	0	0	1	1	1	0	0	0	0	0	0	15	3	21
OG0000946	0	0	1	1	1	3	3	2	1	2	0	1	3	3	0	0	21
OG0000947	0	0	1	3	1	3	2	4	0	0	1	2	1	3	0	0	21
OG0000948	0	0	4	4	2	1	1	1	0	0	1	1	3	3	0	0	21
OG0000949	0	0	3	6	3	3	1	0	2	0	0	0	2	1	0	0	21
OG0000950	0	0	1	1	3	0	3	1	1	1	1	1	0	8	0	0	21
OG0000951	0	0	0	8	1	0	0	1	4	2	1	1	2	1	0	0	21
OG0000952	0	0	0	0	0	0	0	0	0	0	0	0	0	0	21	0	21
OG0000953	0	0	0	0	0	0	0	0	0	0	0	0	0	0	16	5	21
OG0000954	0	0	0	0	0	0	0	0	0	0	0	0	0	0	21	0	21
OG0000955	0	0	0	0	0	0	0	0	0	0	0	0	0	0	21	0	21
OG0000956	0	0	0	0	0	0	0	0	0	0	0	0	0	0	1	20	21
OG0000957	0	0	0	0	0	0	0	0	0	0	0	0	0	0	0	21	21
OG0000958	0	0	0	0	0	0	0	0	0	0	0	0	0	0	0	21	21
OG0000959	1	1	1	5	1	1	1	1	1	1	1	1	1	1	1	1	20
OG0000960	1	1	1	1	1	1	1	1	1	1	1	1	1	1	1	5	20
OG0000961	1	0	1	3	1	1	1	1	1	1	2	1	2	2	1	1	20
OG0000962	2	0	0	1	0	3	4	1	0	0	1	1	5	2	0	0	20
OG0000963	1	1	2	2	2	0	0	0	0	0	0	0	2	2	4	4	20
OG0000964	1	1	1	1	2	1	1	1	1	1	2	1	1	1	2	2	20
OG0000965	1	1	1	2	1	1	1	1	1	1	4	1	1	1	1	1	20
OG0000966	4	0	1	2	2	1	2	2	1	1	0	2	1	1	0	0	20
OG0000967	1	0	1	1	1	2	2	2	3	3	0	0	2	2	0	0	20
OG0000968	1	0	1	1	1	1	1	1	1	1	1	1	2	2	2	3	20
OG0000969	5	0	2	3	2	1	1	0	1	1	0	2	1	1	0	0	20
OG0000970	1	1	1	2	1	1	1	1	1	1	2	1	1	1	2	2	20
OG0000971	1	1	1	1	1	1	1	1	1	1	1	1	1	1	5	1	20
OG0000972	9	2	0	0	1	1	3	1	0	0	0	0	0	3	0	0	20
OG0000973	1	2	1	2	1	1	1	2	1	1	2	1	1	1	1	1	20
OG0000974	1	1	1	4	1	2	2	1	1	1	1	2	1	1	0	0	20
OG0000975	2	0	1	1	1	1	1	3	2	2	2	2	1	1	0	0	20
OG0000976	1	1	1	2	1	1	1	1	1	2	1	1	1	1	2	2	20
OG0000977	2	1	1	1	1	1	2	1	1	1	1	1	2	1	1	2	20
OG0000978	2	0	2	3	3	1	2	2	1	1	1	1	0	0	1	0	20
OG0000979	1	1	1	1	1	1	1	1	1	1	5	1	1	1	1	1	20
OG0000980	3	0	1	2	2	1	2	2	0	1	0	2	2	1	1	0	20
OG0000981	2	1	1	1	1	2	2	2	2	2	1	1	1	1	0	0	20
OG0000982	4	0	3	2	1	0	2	1	3	1	1	2	0	0	0	0	20
OG0000983	2	2	0	1	1	4	4	2	0	0	0	2	2	0	0	0	20
OG0000984	2	0	2	2	2	1	1	0	1	0	1	1	2	2	1	2	20
OG0000985	2	1	1	1	1	1	1	2	2	3	1	1	1	2	0	0	20
OG0000986	1	1	1	1	1	1	1	2	2	1	1	1	1	1	1	3	20
OG0000987	1	1	1	2	2	1	1	1	1	1	1	1	1	1	2	2	20
OG0000988	1	1	1	1	1	1	1	1	1	1	1	1	1	1	3	3	20
OG0000989	1	1	1	1	1	1	1	1	1	1	1	1	1	1	3	3	20
OG0000990	2	0	2	2	2	2	3	1	1	1	1	1	1	1	0	0	20
OG0000991	1	1	1	1	1	2	2	1	1	1	2	1	1	1	2	1	20
OG0000992	1	2	2	2	2	0	0	0	0	0	0	0	3	3	4	1	20
OG0000993	1	1	1	4	1	1	1	1	1	1	2	1	1	1	1	1	20
OG0000994	2	0	1	1	1	1	1	2	2	2	2	1	2	2	0	0	20
OG0000995	1	1	2	2	2	1	1	1	1	1	1	1	2	1	1	1	20
OG0000996	1	1	1	2	1	1	1	1	1	1	2	1	1	1	2	2	20
OG0000997	1	0	1	3	1	1	1	1	1	1	4	1	1	1	1	1	20
OG0000998	3	0	1	1	1	1	2	2	2	1	1	3	1	1	0	0	20
OG0000999	1	1	1	1	1	1	1	1	1	1	2	1	1	4	1	1	20
OG0001000	1	1	1	1	1	1	1	1	1	1	4	1	1	1	1	2	20
OG0001001	3	0	1	2	1	1	1	3	1	1	2	1	1	2	0	0	20
OG0001002	1	1	1	1	1	1	2	1	1	1	1	1	1	1	4	1	20
OG0001003	2	0	3	1	2	2	1	0	3	2	0	0	0	1	2	1	20
OG0001004	1	1	1	4	1	1	1	1	1	1	2	1	1	1	1	1	20
OG0001005	2	0	2	2	2	2	1	1	2	2	2	0	2	0	0	0	20
OG0001006	1	1	0	4	2	1	1	1	1	1	1	1	1	1	1	2	20
OG0001007	1	1	1	1	1	1	1	1	1	1	1	1	1	1	1	5	20
OG0001008	2	1	1	1	1	1	1	1	1	1	2	1	1	1	2	2	20
OG0001009	2	1	1	2	1	2	1	0	2	2	1	2	0	1	2	0	20
OG0001010	1	1	1	5	1	1	2	1	1	1	2	2	0	1	0	0	20
OG0001011	1	1	1	2	1	1	2	1	1	1	2	1	1	1	2	1	20
OG0001012	1	1	1	1	1	1	1	1	1	1	2	1	1	1	1	4	20
OG0001013	1	1	1	1	1	1	2	1	1	1	2	1	1	1	3	1	20
OG0001014	1	1	1	2	1	1	2	1	1	1	2	1	1	1	1	2	20
OG0001015	2	1	1	2	1	1	1	2	0	0	1	1	1	1	2	3	20
OG0001016	4	0	1	2	2	1	1	1	1	1	1	1	2	2	0	0	20
OG0001017	2	1	1	1	1	1	3	2	1	1	1	1	1	1	1	1	20
OG0001018	1	1	1	1	1	1	1	1	0	1	1	1	1	1	2	5	20
OG0001019	1	0	1	1	1	1	1	2	2	2	2	1	1	2	1	1	20
OG0001020	1	1	1	1	1	1	1	2	1	1	2	1	1	1	1	3	20
OG0001021	2	0	1	1	1	2	3	2	1	1	2	2	1	1	0	0	20
OG0001022	2	1	1	1	1	1	1	2	2	2	1	1	1	1	1	1	20
OG0001023	1	0	1	1	1	2	1	3	1	1	1	1	1	1	3	1	20
OG0001024	1	1	1	4	1	1	1	2	1	0	2	1	1	1	1	1	20
OG0001025	1	1	1	1	1	1	1	2	1	1	1	2	1	1	2	2	20
OG0001026	1	1	1	1	1	1	1	1	1	1	3	2	1	1	1	2	20
OG0001027	1	1	1	1	1	1	1	1	2	2	4	2	1	1	0	0	20
OG0001028	1	1	1	2	1	1	2	2	1	1	2	1	1	1	1	1	20
OG0001029	2	0	1	1	1	2	2	1	4	4	0	0	1	1	0	0	20
OG0001030	1	2	1	1	1	1	1	1	2	2	1	1	1	1	1	2	20
OG0001031	1	1	1	1	1	1	2	1	1	1	1	1	2	1	3	1	20
OG0001032	1	1	1	1	1	2	2	1	1	1	2	2	1	1	1	1	20
OG0001033	1	1	1	3	1	1	1	1	1	1	1	1	1	1	2	2	20
OG0001034	1	0	0	2	0	1	0	1	4	4	0	3	1	3	0	0	20
OG0001035	1	1	2	2	2	1	1	1	1	1	2	1	2	2	0	0	20
OG0001036	1	1	1	3	1	1	1	1	1	1	1	1	1	1	1	3	20
OG0001037	1	1	1	1	1	1	1	1	1	1	2	1	1	2	1	3	20
OG0001038	1	0	2	2	1	1	5	3	2	2	0	0	1	0	0	0	20
OG0001039	1	0	0	0	0	3	3	4	0	0	2	1	0	0	5	1	20
OG0001040	2	0	1	1	1	3	1	1	1	1	2	3	1	2	0	0	20
OG0001041	2	0	2	3	2	1	2	1	1	1	1	1	2	1	0	0	20
OG0001042	2	2	1	1	1	1	1	3	0	0	0	2	3	3	0	0	20
OG0001043	1	0	0	0	0	4	9	1	0	0	2	1	1	1	0	0	20
OG0001044	1	1	1	3	1	1	1	1	1	1	2	1	1	1	1	2	20
OG0001045	2	0	1	2	1	2	2	1	1	1	1	1	1	1	1	2	20
OG0001046	1	1	1	2	1	1	1	1	1	1	1	1	2	2	1	2	20
OG0001047	3	0	1	1	0	4	1	2	2	2	2	2	0	0	0	0	20
OG0001048	1	0	1	1	1	3	3	2	1	1	1	1	3	1	0	0	20
OG0001049	1	1	1	1	1	2	1	1	1	1	4	1	1	1	1	1	20
OG0001050	1	1	1	1	1	1	1	1	1	1	3	1	1	1	2	2	20
OG0001051	1	1	1	4	1	1	1	1	1	1	1	1	1	1	1	2	20
OG0001052	2	0	0	0	0	2	6	2	0	0	0	2	3	3	0	0	20
OG0001053	1	1	1	1	1	1	1	1	1	1	1	1	1	1	3	3	20
OG0001054	1	1	1	1	1	1	1	1	1	1	1	1	1	1	3	3	20
OG0001055	1	1	1	2	1	1	1	1	1	1	4	1	1	1	1	1	20
OG0001056	1	1	1	1	1	1	1	1	1	1	1	1	1	1	6	0	20
OG0001057	1	1	1	1	1	1	1	1	1	1	1	1	1	1	4	2	20
OG0001058	2	0	1	4	1	1	1	0	2	2	0	2	3	1	0	0	20
OG0001059	1	0	1	1	1	2	2	2	1	1	2	2	2	2	0	0	20
OG0001060	1	1	2	2	2	1	1	1	1	1	1	1	1	1	1	2	20
OG0001061	2	0	3	1	2	2	2	2	1	1	1	1	1	1	0	0	20
OG0001062	1	0	0	2	2	3	2	4	0	1	1	0	2	2	0	0	20
OG0001063	1	1	1	1	1	1	1	1	1	1	1	1	1	1	1	5	20
OG0001064	1	1	2	1	1	2	2	2	1	1	1	1	2	2	0	0	20
OG0001065	1	1	1	1	1	2	2	2	2	2	2	1	1	1	0	0	20
OG0001066	1	1	1	1	1	1	1	1	1	1	1	1	1	1	5	1	20
OG0001067	1	2	1	2	1	1	1	1	1	1	1	1	1	1	1	3	20
OG0001068	1	1	1	2	1	2	2	1	1	1	1	1	1	2	1	1	20
OG0001069	1	1	1	1	1	2	2	3	1	1	1	1	1	1	1	1	20
OG0001070	1	1	1	2	1	1	1	1	1	1	3	1	1	2	1	1	20
OG0001071	2	0	2	2	1	1	1	2	1	1	1	1	2	1	1	1	20
OG0001072	1	0	2	2	2	2	2	1	2	2	1	1	1	1	0	0	20
OG0001073	1	0	0	0	0	1	3	1	3	3	1	3	2	2	0	0	20
OG0001074	1	1	1	3	1	1	1	1	1	2	1	1	1	1	2	1	20
OG0001075	1	1	1	2	1	1	1	1	2	2	4	1	1	1	0	0	20
OG0001076	1	1	1	4	1	1	1	1	1	1	1	1	1	1	1	2	20
OG0001077	1	1	1	2	1	1	1	1	1	2	4	3	0	1	0	0	20
OG0001078	2	0	0	0	0	4	5	0	3	3	2	0	0	1	0	0	20
OG0001079	1	1	1	1	1	1	2	1	2	3	1	2	2	1	0	0	20
OG0001080	1	1	2	2	2	1	1	1	1	1	2	1	1	1	1	1	20
OG0001081	1	1	1	1	1	1	1	1	1	1	3	1	1	1	2	2	20
OG0001082	1	1	1	3	1	1	1	1	2	2	1	1	1	1	1	1	20
OG0001083	1	0	3	1	1	2	2	1	2	2	1	1	1	1	1	0	20
OG0001084	1	0	1	1	1	2	3	1	1	1	0	3	2	2	0	1	20
OG0001085	1	2	2	2	2	1	1	2	1	1	2	1	1	1	0	0	20
OG0001086	1	1	1	2	1	1	1	1	1	1	2	1	1	1	2	2	20
OG0001087	1	1	1	1	1	1	2	1	1	1	2	1	1	2	1	2	20
OG0001088	1	1	1	1	1	2	2	2	1	1	1	2	1	1	1	1	20
OG0001089	1	1	1	2	1	1	1	1	1	1	2	2	1	1	1	2	20
OG0001090	1	1	1	3	1	1	1	1	1	1	1	1	1	1	3	1	20
OG0001091	1	1	1	5	1	1	1	1	1	1	1	1	1	1	1	1	20
OG0001092	1	0	2	1	1	2	2	2	2	2	1	2	1	1	0	0	20
OG0001093	1	1	1	1	1	1	1	1	1	1	1	1	1	1	2	4	20
OG0001094	0	1	1	1	1	4	5	4	1	1	0	1	0	0	0	0	20
OG0001095	0	1	1	1	1	3	3	2	1	1	1	3	1	1	0	0	20
OG0001096	0	5	1	1	1	2	2	1	0	0	1	3	1	2	0	0	20
OG0001097	0	1	1	1	1	1	1	1	1	1	1	1	0	0	3	6	20
OG0001098	0	1	2	2	2	1	1	1	1	1	2	1	1	1	1	2	20
OG0001099	0	1	1	2	1	1	1	1	1	1	2	1	1	1	4	1	20
OG0001100	0	1	2	2	1	1	1	1	0	0	1	1	1	1	7	0	20
OG0001101	0	1	1	3	1	1	1	1	1	1	1	1	1	2	2	2	20
OG0001102	0	0	2	1	0	2	6	6	0	0	0	3	0	0	0	0	20
OG0001103	0	0	0	4	1	2	4	1	3	2	1	0	1	1	0	0	20
OG0001104	0	0	2	2	2	2	2	2	1	1	1	2	1	2	0	0	20
OG0001105	0	0	0	0	1	2	3	2	2	2	2	4	1	1	0	0	20
OG0001106	0	0	0	0	0	1	1	1	0	0	0	1	0	0	9	7	20
OG0001107	0	0	2	2	1	1	3	1	1	1	2	3	2	1	0	0	20
OG0001108	0	0	2	0	0	2	2	1	3	2	1	2	1	1	1	2	20
OG0001109	0	0	3	1	0	2	2	1	0	0	1	3	4	3	0	0	20
OG0001110	0	0	2	3	1	3	3	4	1	1	1	1	0	0	0	0	20
OG0001111	0	0	4	3	2	1	1	1	3	2	2	0	0	1	0	0	20
OG0001112	0	0	2	3	2	2	2	1	1	1	1	1	1	1	1	1	20
OG0001113	0	0	2	5	2	1	0	4	1	1	1	0	2	1	0	0	20
OG0001114	0	0	2	2	2	1	1	2	2	2	2	2	1	1	0	0	20
OG0001115	0	0	0	0	0	0	0	0	0	0	0	0	0	0	7	13	20
OG0001116	0	0	0	0	0	0	0	0	0	0	0	0	0	0	20	0	20
OG0001117	0	0	0	0	0	0	0	0	0	0	0	0	0	0	20	0	20
OG0001118	0	0	0	0	0	0	0	0	0	0	0	0	0	0	19	1	20
OG0001119	0	0	0	0	0	0	0	0	0	0	0	0	0	0	20	0	20
OG0001120	0	0	0	0	0	0	0	0	0	0	0	0	0	0	16	4	20
OG0001121	0	0	0	0	0	0	0	0	0	0	0	0	0	0	8	12	20
OG0001122	0	0	0	0	0	0	0	0	0	0	0	0	0	0	0	20	20
OG0001123	4	0	2	2	1	1	2	3	1	1	0	1	0	1	0	0	19
OG0001124	1	1	0	1	0	2	3	5	1	1	1	1	1	1	0	0	19
OG0001125	1	1	1	1	1	1	1	1	1	1	1	1	1	1	4	1	19
OG0001126	1	1	1	4	1	1	1	1	1	1	1	1	1	1	1	1	19
OG0001127	1	2	2	2	1	1	1	1	1	1	1	1	1	1	1	1	19
OG0001128	1	1	1	2	1	1	1	1	1	1	1	1	1	1	2	2	19
OG0001129	2	0	1	1	1	1	1	2	2	2	1	1	1	1	1	1	19
OG0001130	2	0	0	0	0	2	4	3	1	1	2	1	2	1	0	0	19
OG0001131	1	1	1	1	1	1	1	1	1	1	3	1	1	0	1	3	19
OG0001132	1	1	1	2	1	1	1	1	1	1	1	1	3	1	1	1	19
OG0001133	2	0	1	1	0	3	4	1	2	2	1	1	1	0	0	0	19
OG0001134	1	1	1	1	1	1	1	1	1	1	2	1	2	1	1	2	19
OG0001135	1	1	2	2	2	1	1	2	1	1	1	0	1	1	1	1	19
OG0001136	1	1	1	1	1	1	1	1	1	1	1	1	1	1	3	2	19
OG0001137	1	1	1	1	1	1	1	1	1	1	1	1	1	1	1	4	19
OG0001138	1	1	1	2	1	1	1	1	1	1	1	1	1	1	2	2	19
OG0001139	1	1	1	1	1	1	1	1	1	1	2	1	1	1	1	3	19
OG0001140	1	1	1	2	1	1	1	1	1	1	2	1	1	1	1	2	19
OG0001141	1	1	1	1	1	2	2	2	1	1	1	2	1	1	1	0	19
OG0001142	1	1	2	1	1	1	1	2	1	1	1	2	1	1	1	1	19
OG0001143	1	1	1	4	1	1	1	1	1	1	1	1	1	1	1	1	19
OG0001144	1	2	1	2	1	1	1	1	1	1	1	1	1	2	1	1	19
OG0001145	1	1	1	1	1	2	2	2	1	1	1	1	1	1	1	1	19
OG0001146	1	1	1	1	1	1	1	1	1	1	1	2	1	1	3	1	19
OG0001147	1	1	1	1	1	1	1	1	1	1	1	1	1	1	3	2	19
OG0001148	1	0	2	2	1	1	1	1	2	2	1	2	1	1	1	0	19
OG0001149	1	1	1	4	1	1	1	1	1	1	1	1	1	1	1	1	19
OG0001150	1	1	1	1	1	2	2	1	1	1	2	1	1	1	1	1	19
OG0001151	1	1	1	3	1	1	1	1	1	1	2	1	1	1	1	1	19
OG0001152	1	1	1	4	1	1	1	1	1	1	1	1	1	1	1	1	19
OG0001153	1	1	1	1	1	1	1	1	1	1	1	1	1	1	3	2	19
OG0001154	1	0	1	1	1	3	4	1	2	2	0	1	1	1	0	0	19
OG0001155	4	0	1	1	1	1	2	1	1	2	1	0	2	0	2	0	19
OG0001156	1	1	1	2	1	1	1	1	1	1	2	1	1	1	2	1	19
OG0001157	1	1	1	1	1	2	1	1	1	1	1	1	1	1	1	3	19
OG0001158	1	1	1	2	1	1	2	1	2	2	2	1	1	1	0	0	19
OG0001159	1	1	1	1	1	1	1	1	1	1	2	1	1	1	2	2	19
OG0001160	1	1	1	1	1	1	1	1	1	1	1	1	2	1	3	1	19
OG0001161	4	0	1	1	1	2	4	2	1	1	0	2	0	0	0	0	19
OG0001162	2	1	2	1	1	1	2	2	2	1	1	1	1	1	0	0	19
OG0001163	1	0	1	1	1	4	3	2	1	0	1	1	2	1	0	0	19
OG0001164	2	0	2	2	2	2	2	2	0	0	0	0	2	3	0	0	19
OG0001165	1	1	1	3	1	1	1	1	1	1	1	2	1	1	1	1	19
OG0001166	1	1	1	1	1	1	1	1	1	1	4	1	1	1	1	1	19
OG0001167	1	0	2	1	1	1	1	2	2	2	2	0	2	1	0	1	19
OG0001168	2	0	1	3	1	2	1	3	1	1	0	2	1	1	0	0	19
OG0001169	1	1	1	1	1	1	1	1	1	1	4	1	1	1	1	1	19
OG0001170	1	1	1	2	1	1	2	1	1	1	2	1	1	1	1	1	19
OG0001171	1	1	1	1	1	0	0	0	2	2	1	0	2	2	5	0	19
OG0001172	1	2	1	3	1	1	1	1	1	1	1	1	0	1	1	2	19
OG0001173	1	1	1	1	1	1	2	1	1	1	1	1	1	1	1	3	19
OG0001174	1	1	1	1	1	1	1	1	1	1	2	1	1	1	2	2	19
OG0001175	1	1	2	1	1	2	3	1	1	1	1	1	2	1	0	0	19
OG0001176	1	1	1	4	1	1	1	1	1	1	1	1	1	1	1	1	19
OG0001177	1	1	1	3	1	1	1	3	1	1	2	1	1	1	0	0	19
OG0001178	1	1	1	3	1	1	1	1	1	1	2	1	1	1	1	1	19
OG0001179	1	1	1	4	1	1	1	1	0	1	1	1	1	1	1	2	19
OG0001180	1	1	1	4	1	1	1	1	1	1	2	1	1	1	1	0	19
OG0001181	3	1	1	2	1	1	1	1	1	1	1	1	2	2	0	0	19
OG0001182	1	1	1	2	1	2	1	1	1	1	4	1	1	1	0	0	19
OG0001183	1	1	1	2	1	1	2	1	1	1	2	1	1	0	2	1	19
OG0001184	2	1	1	1	0	2	2	2	1	1	2	2	1	1	0	0	19
OG0001185	1	1	1	4	1	1	1	1	1	1	1	1	1	1	1	1	19
OG0001186	1	0	1	1	1	1	1	2	2	2	4	1	1	1	0	0	19
OG0001187	2	0	1	1	1	1	1	1	1	1	1	1	0	0	2	5	19
OG0001188	1	0	1	3	1	2	1	1	1	1	2	1	2	2	0	0	19
OG0001189	1	1	1	1	1	1	1	1	1	1	1	3	2	1	1	1	19
OG0001190	1	0	1	1	2	2	0	2	2	2	1	0	2	3	0	0	19
OG0001191	2	1	1	1	1	1	1	1	1	1	1	1	2	2	1	1	19
OG0001192	1	0	2	5	2	1	1	1	1	1	0	2	1	1	0	0	19
OG0001193	2	1	1	2	1	1	1	1	1	1	1	2	1	1	1	1	19
OG0001194	3	1	1	2	1	1	2	1	1	1	1	1	1	1	1	0	19
OG0001195	1	1	1	3	1	1	1	1	1	1	1	2	1	1	1	1	19
OG0001196	1	1	1	4	1	1	1	1	1	1	1	1	1	1	1	1	19
OG0001197	1	1	1	1	1	1	1	1	1	1	1	2	1	1	2	2	19
OG0001198	1	1	2	2	2	1	1	1	1	1	1	1	1	1	1	1	19
OG0001199	1	1	1	1	1	1	1	1	1	1	4	1	1	1	1	1	19
OG0001200	1	1	1	2	1	1	1	1	1	1	2	1	1	1	1	2	19
OG0001201	1	0	2	2	1	1	1	2	1	1	1	1	1	1	2	1	19
OG0001202	1	0	2	4	2	1	1	1	1	0	1	1	2	2	0	0	19
OG0001203	1	1	1	2	1	1	1	2	1	1	2	1	1	1	1	1	19
OG0001204	2	1	1	3	1	1	1	1	1	1	1	1	1	1	1	1	19
OG0001205	1	1	1	1	1	2	2	2	1	1	1	1	1	1	1	1	19
OG0001206	1	1	1	3	1	1	1	1	1	1	2	3	1	1	0	0	19
OG0001207	1	0	1	2	1	1	2	1	1	1	1	1	1	1	3	1	19
OG0001208	1	1	1	2	1	1	1	1	0	1	2	2	1	1	2	1	19
OG0001209	1	1	1	2	1	1	1	1	1	1	2	1	1	0	3	1	19
OG0001210	1	1	1	2	1	1	1	1	1	1	1	1	1	1	3	1	19
OG0001211	1	0	2	1	1	1	1	2	1	1	1	2	1	2	1	1	19
OG0001212	1	1	1	4	1	1	1	1	1	1	3	1	1	1	0	0	19
OG0001213	1	1	1	1	1	1	1	1	1	1	1	1	1	3	2	1	19
OG0001214	1	1	1	1	1	1	1	1	1	1	1	1	1	1	4	1	19
OG0001215	1	1	1	1	1	1	1	1	1	1	3	1	1	1	1	2	19
OG0001216	1	0	1	1	1	2	4	1	1	1	1	2	2	1	0	0	19
OG0001217	1	1	1	2	1	1	1	1	1	1	3	1	1	1	1	1	19
OG0001218	1	1	2	2	1	1	1	1	1	1	1	1	2	1	1	1	19
OG0001219	1	1	1	1	1	1	1	1	1	1	1	1	1	1	3	2	19
OG0001220	3	0	2	4	2	1	1	2	0	0	0	1	1	1	1	0	19
OG0001221	1	1	1	4	1	1	1	1	1	1	3	1	1	1	0	0	19
OG0001222	1	1	1	1	1	1	1	1	1	1	4	1	1	1	1	1	19
OG0001223	1	0	2	4	2	1	1	1	1	1	2	1	1	1	0	0	19
OG0001224	1	1	1	1	1	2	2	0	0	0	1	2	3	2	1	1	19
OG0001225	1	1	1	2	1	1	1	1	1	1	3	1	1	1	1	1	19
OG0001226	1	1	1	1	1	2	2	1	1	1	2	2	1	1	1	0	19
OG0001227	1	0	1	3	1	2	4	1	1	1	0	2	2	0	0	0	19
OG0001228	3	0	0	0	2	0	0	1	7	1	0	5	0	0	0	0	19
OG0001229	1	1	1	2	1	1	1	1	1	1	2	2	1	1	1	1	19
OG0001230	1	1	2	1	1	1	0	1	1	1	1	1	1	1	4	1	19
OG0001231	1	1	1	3	1	1	1	1	1	1	1	1	1	1	1	2	19
OG0001232	1	0	1	1	1	1	1	3	2	2	1	1	1	1	1	1	19
OG0001233	1	1	1	1	1	1	1	3	1	1	1	2	1	1	1	1	19
OG0001234	1	0	1	1	1	1	1	3	1	1	1	2	2	1	1	1	19
OG0001235	1	1	1	2	1	1	1	1	1	1	3	1	1	1	1	1	19
OG0001236	1	0	1	1	1	2	2	3	2	2	1	0	2	1	0	0	19
OG0001237	1	2	1	2	1	1	1	1	1	1	1	1	1	1	1	2	19
OG0001238	1	1	1	2	1	1	1	1	1	1	2	1	1	1	2	1	19
OG0001239	1	0	2	4	5	0	0	0	2	3	0	0	2	0	0	0	19
OG0001240	1	0	2	1	2	2	2	1	2	2	1	1	1	1	0	0	19
OG0001241	1	1	1	1	1	1	1	1	1	1	1	1	1	1	1	4	19
OG0001242	1	1	1	2	1	1	1	1	1	1	2	1	1	1	2	1	19
OG0001243	1	1	1	2	1	2	2	2	1	1	1	2	1	1	0	0	19
OG0001244	1	0	0	1	1	2	3	1	3	2	1	2	1	1	0	0	19
OG0001245	1	1	1	2	1	1	1	1	1	1	2	1	1	1	1	2	19
OG0001246	2	1	1	1	1	2	2	1	1	1	1	1	1	1	1	1	19
OG0001247	1	1	1	3	1	1	1	1	1	1	2	1	1	1	1	1	19
OG0001248	1	0	1	2	2	2	2	1	2	2	1	1	1	1	0	0	19
OG0001249	1	1	1	2	1	1	1	1	1	1	3	1	1	1	1	1	19
OG0001250	1	1	1	1	1	1	1	1	1	1	1	1	1	1	2	3	19
OG0001251	1	1	1	1	1	2	2	1	1	1	1	1	1	1	2	1	19
OG0001252	1	1	1	1	1	1	1	1	1	1	1	1	1	1	4	1	19
OG0001253	1	1	2	2	1	1	1	2	1	1	1	1	2	1	0	1	19
OG0001254	1	1	1	1	1	1	1	1	2	2	1	2	1	1	1	1	19
OG0001255	1	1	1	2	1	1	1	1	1	1	2	1	1	1	1	2	19
OG0001256	2	2	1	2	1	3	2	1	0	0	2	1	1	1	0	0	19
OG0001257	2	0	1	4	1	2	3	2	0	0	0	2	1	1	0	0	19
OG0001258	1	1	1	3	1	1	1	1	1	1	1	1	1	1	1	2	19
OG0001259	1	1	1	2	1	1	1	1	1	1	3	1	1	1	1	1	19
OG0001260	1	1	1	1	1	1	1	1	1	1	2	1	1	1	2	2	19
OG0001261	1	1	1	1	1	1	1	1	1	1	1	1	2	1	2	2	19
OG0001262	1	0	1	1	1	2	3	0	1	1	2	3	1	1	1	0	19
OG0001263	1	0	6	2	1	0	0	0	4	3	0	0	2	0	0	0	19
OG0001264	1	1	1	1	1	2	1	2	1	1	1	2	1	2	0	1	19
OG0001265	1	0	1	1	1	2	3	8	0	0	0	0	1	1	0	0	19
OG0001266	2	0	1	1	0	2	1	2	2	2	1	1	2	2	0	0	19
OG0001267	1	1	1	1	1	1	1	1	1	1	2	1	1	1	3	1	19
OG0001268	1	1	1	4	1	1	1	1	1	1	1	1	1	1	1	1	19
OG0001269	1	1	1	2	1	2	1	1	1	1	1	2	1	1	1	1	19
OG0001270	1	1	1	2	1	1	1	1	1	1	2	2	1	1	1	1	19
OG0001271	1	1	1	2	1	1	1	1	1	1	3	1	1	1	1	1	19
OG0001272	1	1	1	1	1	2	2	1	1	2	1	1	1	1	1	1	19
OG0001273	1	1	1	1	1	2	1	1	2	2	1	1	1	1	1	1	19
OG0001274	1	1	1	1	1	1	1	1	1	1	1	1	1	1	1	4	19
OG0001275	1	4	1	1	1	1	1	1	1	1	1	2	1	2	0	0	19
OG0001276	1	1	1	1	1	1	1	1	1	1	2	1	2	1	1	2	19
OG0001277	2	0	1	1	1	1	2	2	1	1	1	2	1	1	1	1	19
OG0001278	1	2	1	2	2	1	1	1	1	1	1	1	1	1	1	1	19
OG0001279	1	1	1	2	1	1	1	1	1	1	2	2	1	1	1	1	19
OG0001280	1	2	1	3	1	1	1	1	1	1	2	1	1	1	0	1	19
OG0001281	1	1	1	3	1	1	1	1	1	1	2	1	1	1	1	1	19
OG0001282	1	1	1	1	1	1	1	1	1	1	1	1	1	1	2	3	19
OG0001283	1	1	1	1	1	1	1	2	1	1	2	1	1	1	2	1	19
OG0001284	3	0	1	1	1	1	3	1	1	1	1	1	1	1	2	0	19
OG0001285	1	1	1	2	1	1	1	2	1	1	2	1	1	1	1	1	19
OG0001286	2	0	0	1	1	1	2	1	2	2	1	2	2	2	0	0	19
OG0001287	1	1	1	1	1	1	1	1	1	1	1	1	1	1	3	2	19
OG0001288	1	1	1	3	1	1	1	1	1	0	1	1	1	0	2	3	19
OG0001289	1	1	1	1	1	1	1	1	1	1	2	1	1	1	2	2	19
OG0001290	1	1	1	1	1	1	1	1	1	1	1	1	1	1	2	3	19
OG0001291	1	1	1	2	1	1	1	1	1	1	1	1	1	1	2	2	19
OG0001292	1	1	1	1	1	1	1	1	1	1	3	2	1	1	1	1	19
OG0001293	1	1	1	2	1	1	1	2	1	1	1	1	1	1	1	2	19
OG0001294	1	0	1	1	1	3	2	2	1	1	1	1	2	2	0	0	19
OG0001295	1	1	1	2	1	1	1	1	1	1	1	1	1	1	1	3	19
OG0001296	1	1	1	1	1	1	1	1	1	1	2	1	1	2	2	1	19
OG0001297	1	1	1	1	1	1	1	1	2	1	1	1	1	1	1	3	19
OG0001298	1	1	1	3	1	1	1	1	1	1	1	1	1	1	1	2	19
OG0001299	1	1	1	1	1	3	2	1	1	1	1	1	1	1	1	1	19
OG0001300	1	0	1	5	1	0	0	2	2	2	1	1	2	1	0	0	19
OG0001301	1	1	1	3	1	1	1	1	1	1	2	2	1	1	1	0	19
OG0001302	1	1	1	1	1	1	1	1	1	1	1	1	1	1	1	4	19
OG0001303	1	1	1	1	1	1	1	1	1	1	2	1	1	1	2	2	19
OG0001304	1	1	1	1	1	1	1	1	1	1	1	1	1	2	3	1	19
OG0001305	1	1	1	4	1	1	1	1	1	1	1	1	1	1	1	1	19
OG0001306	1	1	1	2	1	1	1	1	1	1	2	1	1	2	1	1	19
OG0001307	1	1	1	1	1	1	1	1	1	1	1	3	1	1	2	1	19
OG0001308	1	1	1	5	1	1	1	1	1	1	2	1	1	1	0	0	19
OG0001309	1	1	1	1	1	1	1	1	1	1	1	1	1	1	1	4	19
OG0001310	1	1	1	1	1	1	1	2	1	1	2	1	1	1	1	2	19
OG0001311	1	1	1	1	1	1	1	1	1	1	1	1	1	1	2	3	19
OG0001312	1	1	1	1	1	1	2	2	1	1	1	1	1	1	2	1	19
OG0001313	1	1	1	1	1	1	1	1	1	1	2	1	2	1	1	2	19
OG0001314	1	1	1	2	2	1	1	1	1	1	2	1	1	1	1	1	19
OG0001315	1	1	2	1	1	1	1	1	2	1	1	1	1	1	1	2	19
OG0001316	1	0	3	2	2	0	1	0	3	2	0	0	2	1	2	0	19
OG0001317	1	0	1	1	1	1	1	2	1	1	1	1	1	1	2	3	19
OG0001318	1	1	1	1	1	1	1	1	1	1	1	1	2	1	3	1	19
OG0001319	1	1	1	1	1	1	1	1	1	1	1	1	0	1	1	5	19
OG0001320	1	1	2	2	2	1	1	1	1	1	1	1	1	1	1	1	19
OG0001321	1	1	1	1	1	1	1	1	1	1	2	1	1	1	2	2	19
OG0001322	1	1	1	1	1	1	1	1	1	1	1	2	2	2	1	1	19
OG0001323	1	1	1	1	1	2	2	1	2	2	1	2	1	1	0	0	19
OG0001324	1	2	1	1	1	1	1	1	1	1	1	1	1	1	3	1	19
OG0001325	0	1	1	1	1	1	1	1	1	1	4	1	1	1	2	1	19
OG0001326	0	1	1	2	1	1	1	1	1	1	3	1	1	1	1	2	19
OG0001327	0	1	4	3	3	1	1	2	1	1	1	0	0	1	0	0	19
OG0001328	0	1	2	2	2	2	1	2	1	1	1	1	2	1	0	0	19
OG0001329	0	1	2	3	2	1	1	1	1	1	1	1	2	2	0	0	19
OG0001330	0	1	1	2	1	2	2	2	1	1	1	1	1	1	1	1	19
OG0001331	0	0	2	2	2	2	1	1	1	1	1	1	2	3	0	0	19
OG0001332	0	0	1	1	1	3	3	2	0	0	1	3	2	2	0	0	19
OG0001333	0	0	0	1	0	2	4	0	1	3	1	1	2	2	2	0	19
OG0001334	0	0	2	4	4	1	1	1	1	1	3	1	0	0	0	0	19
OG0001335	0	0	2	1	2	1	5	1	1	1	1	2	1	1	0	0	19
OG0001336	0	0	2	4	1	3	2	3	0	1	1	2	0	0	0	0	19
OG0001337	0	0	0	1	7	1	2	1	0	0	0	5	1	1	0	0	19
OG0001338	0	0	3	2	1	2	1	2	1	1	0	1	2	3	0	0	19
OG0001339	0	0	2	2	0	1	1	3	3	3	1	1	1	1	0	0	19
OG0001340	0	0	1	1	1	2	3	0	1	1	3	2	2	2	0	0	19
OG0001341	0	0	1	2	2	2	1	1	1	1	1	3	1	3	0	0	19
OG0001342	0	0	1	5	2	1	1	3	2	2	0	0	1	1	0	0	19
OG0001343	0	0	1	0	0	0	2	6	1	1	2	4	0	2	0	0	19
OG0001344	0	0	3	3	2	0	1	4	3	0	0	1	1	1	0	0	19
OG0001345	0	0	5	2	2	0	0	0	4	4	0	0	2	0	0	0	19
OG0001346	0	0	0	0	0	0	0	0	0	0	0	0	0	0	0	19	19
OG0001347	4	0	2	1	1	0	1	1	2	1	1	0	2	1	1	0	18
OG0001348	2	0	6	1	0	0	0	0	2	2	0	0	1	0	3	1	18
OG0001349	1	1	1	2	1	1	1	1	1	1	1	1	1	1	1	2	18
OG0001350	1	1	1	1	1	1	1	1	1	1	1	1	1	1	2	2	18
OG0001351	1	1	1	1	1	1	1	1	1	1	1	1	1	1	1	3	18
OG0001352	1	1	2	2	2	1	1	2	1	1	1	1	1	1	0	0	18
OG0001353	1	1	1	1	1	1	1	1	1	1	2	2	1	1	1	1	18
OG0001354	2	0	1	2	2	1	2	2	1	1	1	1	1	1	0	0	18
OG0001355	1	1	1	1	1	1	1	1	1	1	1	1	1	1	2	2	18
OG0001356	1	1	2	1	1	1	1	1	0	2	2	1	1	1	1	1	18
OG0001357	1	1	1	2	1	1	1	1	1	1	2	1	1	1	1	1	18
OG0001358	1	1	1	1	1	1	1	2	1	1	1	1	1	1	1	2	18
OG0001359	1	1	1	1	1	1	1	1	1	1	3	1	1	1	1	1	18
OG0001360	1	1	1	1	1	1	1	1	1	1	1	1	1	1	3	1	18
OG0001361	1	1	1	2	1	1	1	1	1	1	1	2	1	1	1	1	18
OG0001362	1	1	1	2	1	1	1	1	1	1	2	1	1	1	1	1	18
OG0001363	2	0	1	1	0	1	1	1	1	0	1	1	2	1	3	2	18
OG0001364	1	1	1	1	1	1	1	1	1	1	2	1	1	1	1	2	18
OG0001365	1	0	1	2	1	2	3	1	2	2	0	0	2	1	0	0	18
OG0001366	1	1	1	3	1	1	1	1	1	1	1	1	1	1	1	1	18
OG0001367	1	1	1	1	1	1	1	1	1	1	1	1	1	1	1	3	18
OG0001368	1	1	1	1	1	1	1	2	1	1	1	2	1	1	1	1	18
OG0001369	1	1	1	1	1	2	2	2	1	1	0	1	1	1	1	1	18
OG0001370	1	1	1	2	1	1	1	1	1	1	1	1	1	1	1	2	18
OG0001371	1	1	1	1	1	1	1	1	1	1	2	1	1	2	1	1	18
OG0001372	1	1	1	3	1	1	1	1	1	1	1	1	1	1	1	1	18
OG0001373	1	1	1	1	1	1	1	1	1	1	2	1	1	1	1	2	18
OG0001374	1	1	1	2	1	1	1	1	1	1	1	1	1	1	1	2	18
OG0001375	1	1	1	2	1	1	1	1	1	1	2	1	1	1	1	1	18
OG0001376	1	1	1	2	1	1	1	1	1	1	2	1	1	1	1	1	18
OG0001377	1	1	1	2	1	1	1	1	1	1	2	1	1	1	1	1	18
OG0001378	1	1	1	1	1	1	1	1	1	1	1	1	1	1	2	2	18
OG0001379	1	1	1	1	1	1	1	1	1	1	1	1	3	1	1	1	18
OG0001380	1	1	1	1	1	1	1	1	1	1	2	1	1	1	1	2	18
OG0001381	1	1	1	1	1	1	1	1	1	1	2	1	1	1	2	1	18
OG0001382	1	1	1	2	1	1	1	1	1	1	1	1	1	1	2	1	18
OG0001383	1	1	1	2	1	1	1	1	1	1	1	1	1	1	2	1	18
OG0001384	1	2	1	1	1	1	1	1	1	1	2	1	1	1	1	1	18
OG0001385	1	1	1	2	1	1	1	1	1	1	3	1	1	1	0	1	18
OG0001386	3	0	2	1	0	3	2	2	1	2	1	0	1	0	0	0	18
OG0001387	1	0	2	3	1	1	1	3	2	1	1	1	1	0	0	0	18
OG0001388	3	0	1	1	1	2	2	2	1	1	1	1	1	1	0	0	18
OG0001389	1	1	1	1	1	1	1	1	1	1	1	1	1	1	1	3	18
OG0001390	1	1	1	1	1	1	1	1	2	2	2	1	0	1	1	1	18
OG0001391	1	1	1	1	1	1	1	1	1	1	1	1	1	1	2	2	18
OG0001392	2	1	1	1	1	1	1	2	1	1	3	1	1	1	0	0	18
OG0001393	3	1	1	1	1	2	2	1	1	1	1	1	1	1	0	0	18
OG0001394	4	0	0	4	1	1	3	2	0	0	0	2	1	0	0	0	18
OG0001395	2	0	1	1	1	1	2	2	1	1	1	1	1	1	1	1	18
OG0001396	1	1	1	1	1	1	1	1	1	1	1	1	1	1	3	1	18
OG0001397	1	1	1	2	1	1	1	1	1	1	2	1	1	1	1	1	18
OG0001398	1	1	1	1	1	1	1	1	1	1	1	1	1	1	3	1	18
OG0001399	1	1	1	2	1	1	1	1	1	1	2	1	1	1	1	1	18
OG0001400	2	0	1	1	1	2	2	1	1	1	1	1	2	2	0	0	18
OG0001401	1	0	2	5	2	1	1	1	1	1	0	1	1	1	0	0	18
OG0001402	1	0	1	2	0	1	1	1	4	3	1	1	1	0	0	1	18
OG0001403	1	0	1	3	1	1	1	1	1	1	2	1	1	1	1	1	18
OG0001404	1	0	1	1	0	1	3	5	0	0	1	0	3	2	0	0	18
OG0001405	1	1	1	1	1	1	1	1	2	2	1	1	1	1	1	1	18
OG0001406	1	1	1	2	1	1	1	1	1	1	2	1	1	1	1	1	18
OG0001407	1	1	1	1	1	1	1	1	1	1	1	1	1	1	3	1	18
OG0001408	1	1	1	1	1	1	1	1	1	1	1	1	1	1	2	2	18
OG0001409	1	1	1	1	1	1	1	1	1	1	2	1	1	1	2	1	18
OG0001410	2	1	1	1	1	1	1	1	1	1	1	1	1	1	1	2	18
OG0001411	2	1	2	1	1	1	1	1	1	1	1	1	1	1	1	1	18
OG0001412	1	2	1	1	1	1	1	1	1	1	1	1	1	1	2	1	18
OG0001413	1	1	1	1	1	1	1	1	1	1	1	1	1	1	3	1	18
OG0001414	1	1	1	1	1	1	1	1	1	1	1	1	1	1	2	2	18
OG0001415	2	1	1	1	1	1	1	1	1	1	1	1	0	1	2	2	18
OG0001416	1	1	1	1	1	1	1	1	1	1	2	1	1	1	1	2	18
OG0001417	2	1	1	1	1	1	2	3	0	1	1	1	1	1	1	0	18
OG0001418	1	1	1	1	1	1	1	1	1	1	1	1	1	1	2	2	18
OG0001419	3	0	1	3	1	3	1	3	0	0	0	0	1	1	0	1	18
OG0001420	1	1	2	2	2	1	1	2	1	1	1	1	1	1	0	0	18
OG0001421	1	1	1	1	1	1	1	1	1	1	1	1	1	2	1	2	18
OG0001422	1	1	1	1	1	1	1	1	1	1	1	1	1	1	1	3	18
OG0001423	1	0	1	1	1	1	1	1	1	1	2	1	1	1	3	1	18
OG0001424	2	0	2	1	2	1	2	2	1	1	1	1	1	1	0	0	18
OG0001425	2	0	1	1	1	1	1	2	1	1	1	1	1	2	1	1	18
OG0001426	2	0	1	1	1	1	1	1	1	1	1	1	2	2	1	1	18
OG0001427	1	1	1	1	1	1	1	1	1	1	1	1	1	1	2	2	18
OG0001428	2	1	1	1	1	1	1	2	1	1	1	1	1	1	1	1	18
OG0001429	1	1	1	1	1	1	1	1	1	1	1	1	1	1	3	1	18
OG0001430	1	1	1	2	1	1	1	1	1	1	2	1	1	1	1	1	18
OG0001431	1	1	1	3	1	1	1	1	1	1	1	1	1	1	1	1	18
OG0001432	1	1	1	1	1	1	1	1	1	1	1	2	1	1	1	2	18
OG0001433	1	0	2	2	2	1	1	1	1	1	1	2	1	1	0	1	18
OG0001434	1	1	1	3	1	1	1	1	1	1	1	1	1	1	1	1	18
OG0001435	2	1	1	1	1	1	2	1	1	1	1	1	1	1	1	1	18
OG0001436	1	1	1	1	1	1	1	1	1	2	2	1	1	1	1	1	18
OG0001437	1	1	1	1	1	1	1	1	1	1	1	1	1	1	3	1	18
OG0001438	2	0	0	0	0	2	3	3	0	0	1	2	3	2	0	0	18
OG0001439	1	1	1	1	1	1	1	1	1	1	1	1	2	1	2	1	18
OG0001440	1	1	1	3	1	1	1	1	1	1	1	1	1	1	1	1	18
OG0001441	1	1	1	2	1	1	1	1	1	1	2	1	1	1	1	1	18
OG0001442	1	1	1	4	1	1	1	1	1	1	1	1	1	1	1	0	18
OG0001443	1	1	1	3	1	1	1	1	1	1	3	1	1	1	0	0	18
OG0001444	1	1	1	1	1	1	1	1	1	1	1	1	1	1	2	2	18
OG0001445	1	1	1	1	1	1	1	1	1	1	1	1	2	2	1	1	18
OG0001446	1	2	2	2	2	1	1	1	1	1	1	1	1	1	0	0	18
OG0001447	1	1	1	2	1	1	1	1	1	1	2	1	1	1	1	1	18
OG0001448	1	1	1	1	1	1	1	1	1	1	1	1	2	2	1	1	18
OG0001449	1	1	1	1	1	1	1	1	1	1	1	1	1	1	2	2	18
OG0001450	1	1	1	1	1	1	1	1	1	1	1	1	1	1	3	1	18
OG0001451	1	0	1	1	1	2	3	2	1	1	1	2	1	1	0	0	18
OG0001452	1	1	1	2	1	1	1	2	1	1	1	1	1	1	1	1	18
OG0001453	1	1	1	3	1	1	1	1	0	1	2	1	1	1	1	1	18
OG0001454	1	1	1	1	1	1	1	1	1	1	3	1	1	1	1	1	18
OG0001455	2	1	1	1	1	1	1	1	1	1	1	1	2	1	1	1	18
OG0001456	2	0	2	2	1	1	1	1	1	2	1	1	1	2	0	0	18
OG0001457	6	0	0	1	0	1	0	7	1	0	0	2	0	0	0	0	18
OG0001458	2	1	1	1	1	1	1	1	1	1	1	1	1	1	1	2	18
OG0001459	2	0	5	2	2	0	2	1	1	1	0	0	1	1	0	0	18
OG0001460	1	1	1	1	1	1	1	1	1	1	1	1	1	1	2	2	18
OG0001461	1	1	1	1	1	1	1	1	1	1	1	1	1	1	2	2	18
OG0001462	1	2	1	1	1	1	1	1	1	1	1	1	1	1	1	2	18
OG0001463	1	1	1	1	1	1	1	1	2	2	1	1	1	1	1	1	18
OG0001464	1	1	1	1	1	1	1	1	1	1	2	1	1	1	1	2	18
OG0001465	1	1	1	1	1	1	2	1	1	1	1	1	0	0	2	3	18
OG0001466	2	1	1	1	1	1	1	1	1	1	1	1	2	1	1	1	18
OG0001467	1	1	1	5	1	1	1	1	1	1	1	1	1	1	0	0	18
OG0001468	1	1	1	2	1	1	1	1	1	1	1	1	1	1	1	2	18
OG0001469	1	1	1	1	1	1	1	1	1	1	2	1	1	2	1	1	18
OG0001470	1	1	1	1	1	1	1	1	1	1	1	2	1	1	1	2	18
OG0001471	1	1	1	1	1	1	1	1	1	1	1	1	1	1	3	1	18
OG0001472	1	1	1	4	1	1	1	1	1	1	2	1	1	1	0	0	18
OG0001473	1	1	1	3	1	1	1	1	1	1	1	1	1	1	1	1	18
OG0001474	1	1	1	1	1	1	1	1	1	1	2	1	1	1	2	1	18
OG0001475	2	0	2	1	1	1	2	2	2	2	0	1	1	1	0	0	18
OG0001476	1	0	2	7	5	0	0	0	1	1	0	0	1	0	0	0	18
OG0001477	1	0	1	4	1	1	1	1	1	1	3	1	1	1	0	0	18
OG0001478	1	1	1	2	1	1	1	1	1	1	1	1	1	1	1	2	18
OG0001479	1	1	1	1	1	1	1	1	1	1	3	1	1	1	1	1	18
OG0001480	1	1	1	1	1	1	1	1	1	1	3	1	1	1	1	1	18
OG0001481	1	1	1	2	1	1	1	1	1	1	2	1	1	1	1	1	18
OG0001482	1	1	1	4	1	1	1	1	0	1	1	1	1	1	1	1	18
OG0001483	1	1	1	1	1	1	1	1	1	1	2	1	1	1	2	1	18
OG0001484	1	1	1	1	1	1	1	1	2	2	1	1	1	1	1	1	18
OG0001485	1	1	1	1	1	1	1	1	1	1	1	1	1	1	2	2	18
OG0001486	1	1	1	1	1	1	2	1	1	1	2	1	1	1	1	1	18
OG0001487	1	1	1	1	1	1	1	1	1	1	1	1	1	1	2	2	18
OG0001488	1	1	1	2	1	1	1	1	1	1	1	1	1	1	1	2	18
OG0001489	1	1	2	1	1	1	1	1	1	1	2	1	1	1	1	1	18
OG0001490	1	1	1	1	1	1	0	1	1	1	1	1	1	1	1	4	18
OG0001491	1	0	2	2	1	1	2	1	1	1	1	2	1	2	0	0	18
OG0001492	1	1	1	1	1	1	1	1	1	1	2	1	1	1	1	2	18
OG0001493	1	1	1	1	1	1	1	1	1	1	2	1	1	2	1	1	18
OG0001494	1	1	1	1	1	1	1	1	1	1	1	1	2	2	1	1	18
OG0001495	1	1	1	1	1	1	1	1	1	1	1	1	1	1	2	2	18
OG0001496	1	1	1	1	1	1	1	1	1	1	1	1	1	1	1	3	18
OG0001497	1	1	1	1	1	1	1	1	1	1	2	1	2	1	1	1	18
OG0001498	1	2	1	1	1	1	1	1	1	1	1	1	1	1	1	2	18
OG0001499	1	1	1	1	1	1	2	1	1	1	1	1	1	1	1	2	18
OG0001500	1	2	1	1	1	1	1	1	1	1	1	1	1	1	1	2	18
OG0001501	1	0	2	2	1	2	2	2	1	1	1	1	1	1	0	0	18
OG0001502	1	2	1	1	1	1	1	1	1	1	1	1	1	1	2	1	18
OG0001503	1	1	1	1	1	1	1	1	1	1	2	1	1	1	1	2	18
OG0001504	1	0	1	1	1	1	1	2	2	2	3	1	1	1	0	0	18
OG0001505	1	0	0	1	0	2	3	6	0	0	0	1	3	1	0	0	18
OG0001506	1	2	1	1	1	1	1	1	1	1	2	1	1	1	1	1	18
OG0001507	1	1	1	1	1	1	1	1	1	1	2	1	1	1	1	2	18
OG0001508	1	1	1	1	1	1	1	1	1	1	1	1	1	1	2	2	18
OG0001509	2	0	2	2	1	1	1	2	1	1	1	1	2	1	0	0	18
OG0001510	4	0	1	1	0	0	3	3	1	1	0	1	3	0	0	0	18
OG0001511	1	1	1	1	1	1	1	1	1	1	1	1	1	1	2	2	18
OG0001512	1	1	1	1	1	1	1	1	1	1	1	1	2	2	1	1	18
OG0001513	2	0	0	1	1	1	4	0	2	2	1	2	1	1	0	0	18
OG0001514	1	1	1	1	1	1	1	1	1	1	1	1	1	1	2	2	18
OG0001515	1	1	1	1	1	2	2	2	1	0	1	1	1	1	1	1	18
OG0001516	1	1	1	1	1	1	1	1	1	1	3	1	1	1	1	1	18
OG0001517	1	2	1	1	1	1	1	1	1	1	1	2	1	1	1	1	18
OG0001518	1	1	1	1	1	1	1	1	2	1	1	1	1	1	2	1	18
OG0001519	1	1	1	2	1	1	1	1	1	1	1	2	1	1	1	1	18
OG0001520	1	1	1	2	1	1	1	1	1	1	1	1	1	1	2	1	18
OG0001521	1	1	1	1	1	1	1	1	1	1	1	1	1	1	2	2	18
OG0001522	1	2	1	1	1	1	1	1	1	1	2	1	1	1	1	1	18
OG0001523	1	1	1	1	1	1	1	1	1	1	1	1	1	1	1	3	18
OG0001524	1	1	2	1	1	1	1	1	1	1	1	1	1	1	2	1	18
OG0001525	3	0	0	2	0	3	3	2	1	1	0	2	1	0	0	0	18
OG0001526	1	1	1	1	1	1	1	1	1	1	2	1	1	1	1	2	18
OG0001527	1	1	1	1	1	1	1	1	1	1	2	1	1	1	1	2	18
OG0001528	1	1	1	1	1	1	1	1	1	1	2	1	1	1	1	2	18
OG0001529	2	1	1	1	1	1	1	1	1	1	1	1	1	1	1	2	18
OG0001530	1	1	1	1	1	1	1	1	1	1	2	1	1	1	2	1	18
OG0001531	1	1	1	2	1	1	1	1	1	1	2	1	1	1	1	1	18
OG0001532	1	1	1	2	1	1	2	1	1	1	1	1	1	1	1	1	18
OG0001533	1	1	1	1	1	1	1	1	1	1	1	1	1	1	1	3	18
OG0001534	1	1	1	1	1	1	1	1	1	1	2	1	1	1	1	2	18
OG0001535	1	1	1	2	2	1	1	1	1	1	1	1	1	1	1	1	18
OG0001536	1	1	1	3	1	1	1	1	1	1	1	1	1	1	1	1	18
OG0001537	1	0	1	1	1	1	1	1	1	1	1	1	2	1	2	2	18
OG0001538	2	0	0	1	1	2	2	2	1	0	0	2	3	2	0	0	18
OG0001539	2	0	1	1	1	1	2	2	1	1	0	1	3	2	0	0	18
OG0001540	1	0	2	1	1	2	2	1	1	1	0	1	2	2	1	0	18
OG0001541	1	1	1	1	1	1	1	1	1	1	1	1	1	1	1	3	18
OG0001542	1	0	1	1	1	1	2	1	1	1	1	1	1	1	2	2	18
OG0001543	1	1	1	2	1	2	1	1	1	1	1	1	1	1	1	1	18
OG0001544	1	1	1	1	1	1	1	1	1	1	2	1	1	1	2	1	18
OG0001545	1	1	1	1	1	1	1	1	1	1	1	1	1	1	2	2	18
OG0001546	1	1	1	1	1	1	1	1	1	1	1	2	1	1	2	1	18
OG0001547	1	0	0	1	1	1	3	2	2	2	1	1	2	1	0	0	18
OG0001548	1	1	1	1	1	1	1	1	1	1	1	1	1	1	2	2	18
OG0001549	1	1	1	1	1	1	1	1	1	1	2	1	1	1	1	2	18
OG0001550	1	0	4	2	1	1	0	2	2	2	1	1	0	1	0	0	18
OG0001551	1	1	1	1	1	1	1	1	1	1	3	1	1	1	1	1	18
OG0001552	1	0	1	3	1	1	1	2	1	1	1	2	2	1	0	0	18
OG0001553	1	1	1	1	1	1	1	0	1	1	1	1	2	1	1	3	18
OG0001554	1	1	1	1	1	1	1	2	1	1	1	2	1	1	1	1	18
OG0001555	1	1	1	1	1	1	1	1	1	1	1	1	1	1	1	3	18
OG0001556	1	0	1	1	1	1	1	1	1	1	3	1	1	1	3	0	18
OG0001557	1	1	1	3	1	1	1	1	1	1	1	1	1	1	1	1	18
OG0001558	1	1	1	1	1	1	1	1	1	1	2	1	1	1	1	2	18
OG0001559	1	1	1	1	1	1	1	1	1	1	3	1	1	1	1	1	18
OG0001560	1	2	1	1	1	1	1	1	1	1	1	1	1	1	2	1	18
OG0001561	1	1	1	2	1	1	1	1	1	1	2	1	1	1	1	1	18
OG0001562	1	1	1	2	1	1	1	1	1	1	1	1	1	1	1	2	18
OG0001563	1	1	1	1	1	1	1	1	1	1	1	1	1	1	3	1	18
OG0001564	1	0	3	4	2	0	1	2	1	2	1	0	0	1	0	0	18
OG0001565	3	0	1	1	1	1	3	2	1	1	1	1	1	1	0	0	18
OG0001566	1	0	1	1	1	1	1	1	1	1	1	2	0	1	3	2	18
OG0001567	1	1	1	2	1	1	1	1	1	1	2	1	1	1	1	1	18
OG0001568	1	1	2	1	1	1	1	1	1	1	1	1	2	1	1	1	18
OG0001569	1	1	1	1	1	1	1	1	1	1	1	1	1	1	2	2	18
OG0001570	1	1	1	1	1	1	1	1	1	1	1	1	1	1	1	3	18
OG0001571	1	1	1	2	1	1	1	1	1	1	1	1	1	1	2	1	18
OG0001572	1	1	1	1	1	2	2	2	1	1	1	1	1	1	1	0	18
OG0001573	1	1	1	1	1	1	1	2	1	1	2	1	1	1	1	1	18
OG0001574	1	1	1	1	1	1	1	1	1	1	1	1	1	1	3	1	18
OG0001575	1	1	1	1	1	1	1	1	1	1	3	1	1	1	1	1	18
OG0001576	1	1	1	1	1	1	1	1	1	1	1	1	1	1	1	3	18
OG0001577	1	1	1	1	1	1	1	2	1	1	1	1	1	1	2	1	18
OG0001578	1	1	1	1	1	1	1	1	1	1	2	1	1	1	1	2	18
OG0001579	2	1	1	1	1	1	1	1	1	1	1	1	1	1	2	1	18
OG0001580	1	1	1	1	1	1	1	1	1	1	2	1	1	1	2	1	18
OG0001581	1	1	1	1	1	1	1	1	1	1	1	1	1	1	3	1	18
OG0001582	1	1	1	1	1	1	1	1	1	1	2	1	1	2	1	1	18
OG0001583	1	1	1	2	1	1	1	1	1	1	2	1	1	1	1	1	18
OG0001584	1	1	1	1	1	1	1	1	0	1	1	1	1	1	2	3	18
OG0001585	1	1	1	1	1	1	1	1	1	1	4	1	1	1	1	0	18
OG0001586	1	1	1	1	1	1	1	1	1	1	1	1	1	1	3	1	18
OG0001587	1	1	1	1	1	1	1	1	1	1	1	1	2	2	1	1	18
OG0001588	1	2	1	1	1	2	1	1	1	1	1	1	1	1	1	1	18
OG0001589	1	1	1	1	1	1	1	1	1	1	3	1	1	1	1	1	18
OG0001590	1	1	1	2	1	1	1	1	1	1	2	1	1	1	1	1	18
OG0001591	1	1	1	1	1	1	1	1	1	1	3	1	1	1	1	1	18
OG0001592	1	0	1	1	1	1	1	1	1	1	1	1	1	1	2	3	18
OG0001593	1	1	0	2	1	1	1	1	1	1	3	1	1	1	1	1	18
OG0001594	1	1	1	1	1	1	1	1	1	1	1	1	1	1	2	2	18
OG0001595	1	1	1	1	1	1	1	1	1	1	2	1	1	1	2	1	18
OG0001596	1	1	1	1	1	1	1	1	1	1	1	1	2	2	1	1	18
OG0001597	1	1	1	2	1	1	1	1	1	1	1	1	1	1	1	2	18
OG0001598	1	0	1	1	1	2	2	2	1	1	0	2	2	2	0	0	18
OG0001599	2	1	1	1	1	1	1	2	1	1	2	1	1	1	1	0	18
OG0001600	1	1	1	1	1	1	1	2	1	1	1	1	1	1	2	1	18
OG0001601	1	0	1	2	1	3	1	3	1	1	0	1	2	1	0	0	18
OG0001602	1	1	1	1	1	1	1	1	1	1	1	1	1	1	2	2	18
OG0001603	1	1	1	3	1	1	1	1	1	1	1	1	1	1	1	1	18
OG0001604	1	1	1	1	1	1	1	1	1	1	2	1	1	2	1	1	18
OG0001605	1	1	1	1	1	1	1	1	1	1	1	1	1	1	1	3	18
OG0001606	1	1	1	1	1	1	1	1	1	1	1	1	1	1	2	2	18
OG0001607	3	0	0	0	0	2	4	3	0	0	0	2	3	1	0	0	18
OG0001608	1	0	1	1	1	1	1	1	1	1	1	1	1	1	2	3	18
OG0001609	1	1	1	1	1	1	1	1	1	1	1	1	1	1	2	2	18
OG0001610	1	1	1	1	1	1	1	1	2	2	1	1	1	1	1	1	18
OG0001611	1	1	1	1	1	1	1	1	1	1	2	1	1	1	1	2	18
OG0001612	2	1	1	1	1	1	1	1	1	1	1	1	1	1	1	2	18
OG0001613	1	0	1	4	1	1	1	1	1	1	2	2	1	1	0	0	18
OG0001614	1	1	1	1	1	1	1	1	1	1	1	1	1	1	1	3	18
OG0001615	1	1	1	2	1	1	1	1	1	1	2	1	1	1	1	1	18
OG0001616	1	1	1	1	1	1	1	1	2	2	1	1	1	1	1	1	18
OG0001617	1	1	1	1	1	1	1	1	1	1	2	1	1	1	0	3	18
OG0001618	1	1	1	1	1	1	1	1	1	1	1	1	2	2	1	1	18
OG0001619	1	1	1	2	1	1	1	1	1	1	1	1	1	1	1	2	18
OG0001620	1	1	1	1	1	1	1	1	1	1	1	1	1	1	2	2	18
OG0001621	1	1	1	2	1	1	1	1	1	1	2	1	1	1	1	1	18
OG0001622	1	0	1	1	1	1	2	2	3	2	2	0	1	1	0	0	18
OG0001623	1	1	1	1	1	2	1	1	1	1	2	2	1	1	1	0	18
OG0001624	1	1	1	1	1	1	1	1	1	1	3	1	1	1	1	1	18
OG0001625	1	1	1	2	1	1	1	1	1	1	2	1	1	1	1	1	18
OG0001626	1	0	0	0	0	3	3	4	1	1	1	2	1	1	0	0	18
OG0001627	1	1	1	1	1	1	1	1	1	1	2	1	1	1	1	2	18
OG0001628	1	1	1	1	1	1	2	1	1	1	1	1	1	1	1	2	18
OG0001629	1	1	1	1	1	1	1	1	1	1	1	1	1	1	1	3	18
OG0001630	1	1	2	2	1	1	1	1	1	1	1	1	1	1	1	1	18
OG0001631	1	1	1	1	1	1	1	1	1	1	1	1	1	1	1	3	18
OG0001632	1	1	1	1	1	1	1	1	1	1	3	1	1	1	1	1	18
OG0001633	1	1	1	2	1	1	1	1	1	1	2	1	1	1	2	0	18
OG0001634	1	1	1	1	1	1	1	1	1	1	3	1	1	1	1	1	18
OG0001635	1	1	1	1	1	1	1	1	1	1	2	1	1	1	1	2	18
OG0001636	1	1	1	1	1	1	1	1	1	1	3	1	1	1	1	1	18
OG0001637	1	1	1	1	1	1	1	1	1	1	2	1	1	1	1	2	18
OG0001638	1	1	1	2	1	1	1	1	1	1	2	1	1	1	1	1	18
OG0001639	1	1	1	1	1	1	1	1	1	1	1	1	1	1	1	3	18
OG0001640	1	0	2	1	1	1	1	1	1	2	1	1	4	1	0	0	18
OG0001641	1	1	1	3	1	1	1	1	1	1	1	1	1	1	1	1	18
OG0001642	1	1	1	1	1	1	1	1	1	1	1	1	1	1	2	2	18
OG0001643	1	1	1	1	1	1	1	1	1	1	2	1	1	1	1	2	18
OG0001644	1	1	1	1	1	1	1	1	1	1	1	1	1	1	1	3	18
OG0001645	1	1	1	2	1	1	1	1	1	1	2	1	1	1	1	1	18
OG0001646	1	1	1	2	1	1	1	1	1	1	1	1	1	1	1	2	18
OG0001647	1	1	1	1	1	1	1	1	0	1	1	1	1	1	3	2	18
OG0001648	1	1	1	1	1	1	1	1	1	1	2	1	1	1	1	2	18
OG0001649	1	1	1	1	1	1	1	1	1	1	2	1	1	1	1	2	18
OG0001650	1	1	1	1	1	1	1	1	1	1	1	1	1	1	3	1	18
OG0001651	1	1	1	1	1	1	1	1	1	1	1	1	1	1	2	2	18
OG0001652	1	1	1	1	1	1	1	1	1	1	3	1	1	1	1	1	18
OG0001653	1	1	1	1	1	1	1	2	1	1	1	1	1	1	1	2	18
OG0001654	1	1	1	1	1	1	1	1	1	1	2	1	1	1	1	2	18
OG0001655	1	1	1	1	1	1	1	1	1	1	1	1	1	1	2	2	18
OG0001656	1	1	1	2	1	1	1	1	1	1	2	1	1	1	1	1	18
OG0001657	1	1	1	1	1	1	1	1	1	1	2	1	1	1	1	2	18
OG0001658	1	1	1	4	1	1	1	1	1	1	1	1	1	1	0	1	18
OG0001659	1	1	1	1	1	1	1	2	1	1	2	1	1	1	1	1	18
OG0001660	1	1	1	1	1	1	1	1	1	1	2	1	1	2	1	1	18
OG0001661	1	1	1	1	1	1	1	1	1	1	3	1	1	1	1	1	18
OG0001662	1	1	1	1	1	1	1	1	1	1	1	1	1	1	2	2	18
OG0001663	1	1	1	1	1	1	1	1	1	1	1	1	1	1	2	2	18
OG0001664	1	2	1	1	1	2	1	1	0	1	1	1	1	1	1	2	18
OG0001665	1	0	1	2	1	1	1	1	1	1	1	2	1	1	3	0	18
OG0001666	1	0	3	4	4	4	1	1	0	0	0	0	0	0	0	0	18
OG0001667	1	1	0	1	1	1	1	1	1	1	2	1	1	1	1	3	18
OG0001668	1	1	1	1	1	2	1	2	1	1	1	1	1	1	1	1	18
OG0001669	1	1	1	1	1	1	1	1	1	1	1	1	1	1	1	3	18
OG0001670	1	1	1	1	1	1	1	1	1	1	1	1	1	1	2	2	18
OG0001671	1	1	1	1	1	1	1	1	1	1	1	1	1	1	3	1	18
OG0001672	1	1	1	2	1	1	1	1	1	1	2	1	1	1	1	1	18
OG0001673	1	1	1	1	1	1	1	1	1	1	2	1	1	1	1	2	18
OG0001674	1	0	2	2	1	0	0	0	5	3	2	0	1	1	0	0	18
OG0001675	1	1	1	1	1	1	1	1	1	1	1	1	2	2	1	1	18
OG0001676	1	1	1	1	1	1	2	1	1	1	1	2	1	1	1	1	18
OG0001677	1	1	1	2	1	1	1	1	1	1	1	1	1	1	1	2	18
OG0001678	1	1	1	1	1	1	1	1	1	1	1	1	1	2	1	2	18
OG0001679	1	1	1	2	1	1	1	1	1	1	2	1	1	1	1	1	18
OG0001680	1	1	1	1	1	1	1	1	1	1	1	1	1	1	2	2	18
OG0001681	1	1	1	1	1	1	1	1	1	1	1	1	1	1	3	1	18
OG0001682	1	1	1	1	1	1	1	1	1	1	1	1	2	2	1	1	18
OG0001683	1	0	1	1	1	1	1	4	1	1	1	1	2	1	1	0	18
OG0001684	1	1	1	1	1	1	1	1	1	1	1	1	1	1	2	2	18
OG0001685	1	1	1	1	1	1	1	1	1	1	1	1	1	1	1	3	18
OG0001686	1	1	1	4	1	1	1	1	1	2	1	1	1	1	0	0	18
OG0001687	1	0	1	2	1	1	1	1	1	1	1	3	1	1	1	1	18
OG0001688	1	1	1	2	2	1	1	1	1	1	1	1	0	1	2	1	18
OG0001689	1	1	1	2	1	1	1	1	1	1	2	1	1	1	1	1	18
OG0001690	1	1	1	1	1	1	1	1	1	1	2	1	2	1	1	1	18
OG0001691	1	1	1	1	1	1	1	1	2	1	1	1	1	1	1	2	18
OG0001692	1	1	1	1	1	1	1	1	1	1	2	2	1	1	1	1	18
OG0001693	1	1	1	1	1	1	1	1	1	1	1	1	1	1	2	2	18
OG0001694	1	1	1	1	1	1	1	1	1	1	1	1	1	1	2	2	18
OG0001695	1	1	1	3	1	1	1	1	1	1	1	1	1	1	1	1	18
OG0001696	1	1	1	1	1	1	1	1	1	1	1	2	1	1	1	2	18
OG0001697	1	1	1	1	1	1	1	1	2	2	1	1	1	1	1	1	18
OG0001698	1	0	1	2	1	2	3	1	0	1	1	1	1	1	1	1	18
OG0001699	1	0	1	1	1	2	2	2	1	1	1	1	1	1	1	1	18
OG0001700	1	1	1	1	1	1	1	1	1	1	1	1	1	1	1	3	18
OG0001701	1	1	1	1	1	2	1	2	2	2	1	1	1	1	0	0	18
OG0001702	1	1	1	2	1	1	1	1	1	1	1	1	1	1	2	1	18
OG0001703	1	0	1	4	1	1	1	1	1	1	1	1	1	2	1	0	18
OG0001704	1	1	1	1	1	2	1	1	1	1	1	1	1	1	1	2	18
OG0001705	2	1	1	1	1	1	1	2	1	1	1	1	1	1	1	1	18
OG0001706	1	1	1	1	1	1	1	1	1	1	1	2	1	1	1	2	18
OG0001707	1	1	1	2	1	1	1	1	1	1	1	1	1	1	1	2	18
OG0001708	1	1	1	2	1	1	1	1	1	1	1	1	1	1	2	1	18
OG0001709	1	0	1	1	1	3	3	1	1	1	1	0	0	2	1	1	18
OG0001710	1	1	1	1	1	1	1	1	1	2	1	1	1	1	1	2	18
OG0001711	1	1	1	1	1	1	1	1	1	1	2	1	1	1	2	1	18
OG0001712	1	1	1	1	1	1	1	1	1	1	3	1	1	1	1	1	18
OG0001713	1	1	1	1	1	1	1	1	1	1	1	1	1	1	2	2	18
OG0001714	1	1	1	1	1	1	1	1	1	1	2	1	2	1	1	1	18
OG0001715	1	1	1	1	1	1	1	1	1	1	2	1	1	1	1	2	18
OG0001716	1	0	1	1	1	1	1	2	1	1	2	1	1	1	1	2	18
OG0001717	1	1	1	1	1	1	1	1	1	1	3	1	1	1	1	1	18
OG0001718	1	1	1	1	1	1	1	1	1	1	2	3	0	1	1	1	18
OG0001719	1	1	1	1	1	1	1	1	1	1	1	1	1	1	1	3	18
OG0001720	1	1	1	1	1	1	1	1	1	1	1	1	1	1	3	1	18
OG0001721	1	1	1	1	1	1	1	1	1	1	1	2	1	1	2	1	18
OG0001722	1	1	1	1	1	1	1	1	1	1	2	1	1	1	1	2	18
OG0001723	1	1	1	1	1	1	1	1	1	1	2	1	1	1	2	1	18
OG0001724	1	1	1	1	1	1	1	1	1	1	2	1	1	1	1	2	18
OG0001725	1	2	1	3	1	1	1	1	1	1	1	1	1	1	0	1	18
OG0001726	1	1	1	1	1	1	1	1	1	1	1	1	1	1	1	3	18
OG0001727	1	1	1	1	1	1	1	1	2	2	1	1	1	1	1	1	18
OG0001728	1	1	1	2	1	1	1	2	1	1	1	1	1	1	1	1	18
OG0001729	1	1	1	1	1	1	1	1	2	2	1	1	1	1	1	1	18
OG0001730	1	1	1	1	1	1	1	1	1	1	1	1	1	3	1	1	18
OG0001731	1	1	1	1	1	1	1	0	1	1	1	1	2	3	1	1	18
OG0001732	0	1	2	1	1	2	2	2	2	2	1	1	0	1	0	0	18
OG0001733	0	1	0	1	1	2	2	1	1	1	2	2	1	1	1	1	18
OG0001734	0	4	1	1	1	2	2	1	0	0	1	1	1	1	1	1	18
OG0001735	0	5	1	2	1	2	2	0	0	0	1	2	1	1	0	0	18
OG0001736	0	1	1	1	1	1	1	1	1	1	1	1	1	1	3	2	18
OG0001737	0	1	0	0	0	2	10	1	0	0	0	1	0	1	1	1	18
OG0001738	0	1	1	6	1	1	1	1	1	1	1	1	1	1	0	0	18
OG0001739	0	1	1	1	1	1	1	1	1	1	1	1	1	2	2	2	18
OG0001740	0	1	2	2	1	2	2	1	1	1	1	1	2	1	0	0	18
OG0001741	0	1	1	1	1	1	1	3	1	1	3	2	1	1	0	0	18
OG0001742	0	1	1	3	1	1	1	1	1	1	1	1	1	1	2	1	18
OG0001743	0	1	0	0	15	0	0	0	0	0	0	0	0	0	2	0	18
OG0001744	0	0	1	0	0	1	1	1	8	1	1	4	0	0	0	0	18
OG0001745	0	0	1	1	1	2	3	1	1	1	0	3	2	2	0	0	18
OG0001746	0	0	1	4	1	2	1	1	2	2	1	2	0	1	0	0	18
OG0001747	0	0	1	1	1	2	1	1	3	3	0	1	2	1	1	0	18
OG0001748	0	0	1	2	1	2	3	2	1	1	1	1	0	3	0	0	18
OG0001749	0	0	0	1	0	8	5	0	1	1	0	0	2	0	0	0	18
OG0001750	0	0	2	2	2	1	1	1	2	2	1	1	2	1	0	0	18
OG0001751	0	0	0	4	1	2	2	3	1	1	0	2	1	1	0	0	18
OG0001752	0	0	2	3	3	1	1	1	0	0	0	1	1	1	1	3	18
OG0001753	0	0	1	2	2	2	2	1	2	2	1	1	1	1	0	0	18
OG0001754	0	0	1	1	1	2	3	1	0	0	1	2	0	0	3	3	18
OG0001755	0	0	3	2	1	1	0	2	1	2	1	2	1	2	0	0	18
OG0001756	0	0	1	1	0	3	3	1	1	1	1	2	2	2	0	0	18
OG0001757	0	0	0	0	0	2	4	4	1	1	1	2	2	1	0	0	18
OG0001758	0	0	2	2	3	1	1	1	1	1	1	1	1	1	1	1	18
OG0001759	0	0	3	1	3	1	0	0	1	1	0	1	0	0	7	0	18
OG0001760	0	0	2	1	1	1	3	0	3	2	0	1	3	1	0	0	18
OG0001761	0	0	0	0	0	0	6	4	0	0	0	0	2	6	0	0	18
OG0001762	0	0	0	0	0	0	0	0	0	0	0	0	0	0	18	0	18
OG0001763	0	0	0	0	0	0	0	0	0	0	0	0	0	0	18	0	18
OG0001764	0	0	0	0	0	0	0	0	0	0	0	0	0	0	15	3	18
OG0001765	0	0	0	0	0	0	0	0	0	0	0	0	0	0	0	18	18
OG0001766	1	1	1	1	1	1	1	1	2	2	1	1	1	1	0	1	17
OG0001767	2	0	0	3	2	2	2	2	2	2	0	0	0	0	0	0	17
OG0001768	1	1	1	1	1	1	1	2	1	1	1	1	1	1	1	1	17
OG0001769	1	1	1	2	1	1	1	1	1	1	1	1	1	1	1	1	17
OG0001770	1	0	1	2	1	1	1	2	2	2	1	1	1	1	0	0	17
OG0001771	1	1	1	1	1	1	1	1	1	1	1	1	1	1	1	2	17
OG0001772	1	1	1	1	1	1	1	1	1	1	1	1	1	1	2	1	17
OG0001773	1	1	1	1	1	1	1	1	1	1	1	1	1	1	2	1	17
OG0001774	1	1	1	1	1	1	1	1	1	1	1	1	1	1	1	2	17
OG0001775	1	1	1	2	1	1	1	1	1	1	3	1	1	1	0	0	17
OG0001776	1	1	1	1	1	1	1	1	1	1	2	1	1	1	1	1	17
OG0001777	1	1	1	1	1	1	1	1	1	1	1	1	1	1	1	2	17
OG0001778	1	1	1	1	1	1	1	1	1	1	1	1	1	1	1	2	17
OG0001779	1	1	1	1	1	1	1	1	1	1	1	1	1	1	1	2	17
OG0001780	1	1	1	1	1	1	1	1	1	1	1	1	1	1	2	1	17
OG0001781	1	1	1	1	1	1	1	1	1	1	1	1	1	1	1	2	17
OG0001782	1	1	1	1	1	1	1	1	1	1	1	1	1	1	2	1	17
OG0001783	1	1	1	1	1	1	1	1	1	1	1	1	1	1	2	1	17
OG0001784	1	1	1	1	1	1	1	1	1	1	1	2	1	1	1	1	17
OG0001785	1	1	1	2	1	1	1	1	1	1	1	1	1	1	1	1	17
OG0001786	1	0	1	1	1	1	1	1	1	1	1	1	1	1	2	2	17
OG0001787	1	1	1	1	1	1	1	1	1	1	1	1	1	1	1	2	17
OG0001788	1	1	1	2	1	1	1	1	1	1	1	1	1	1	1	1	17
OG0001789	1	1	1	1	1	1	1	1	1	1	1	1	1	1	1	2	17
OG0001790	1	1	1	2	1	1	1	1	1	1	1	1	1	1	1	1	17
OG0001791	1	1	1	1	1	1	1	1	1	1	1	1	1	1	1	2	17
OG0001792	1	1	1	1	1	1	1	1	1	1	1	1	1	1	1	2	17
OG0001793	1	1	1	2	1	1	1	1	1	1	1	1	1	1	1	1	17
OG0001794	1	2	1	1	1	1	1	1	1	1	1	1	1	1	1	1	17
OG0001795	1	1	1	1	1	1	1	1	1	1	1	1	1	1	1	2	17
OG0001796	1	1	1	1	1	1	1	1	1	1	2	1	1	1	1	1	17
OG0001797	1	1	1	1	1	1	1	1	1	2	3	1	1	1	0	0	17
OG0001798	1	1	1	1	1	1	1	1	1	1	2	1	1	1	1	1	17
OG0001799	1	1	1	1	1	1	1	1	1	1	1	1	1	1	1	2	17
OG0001800	1	1	1	2	1	1	1	1	1	1	1	1	1	1	1	1	17
OG0001801	2	0	2	2	2	1	2	1	1	1	0	0	1	2	0	0	17
OG0001802	1	1	1	2	1	1	1	1	1	1	1	1	1	1	1	1	17
OG0001803	1	1	1	1	1	1	1	1	1	1	1	1	1	1	1	2	17
OG0001804	1	0	0	0	0	1	2	2	2	2	1	2	3	1	0	0	17
OG0001805	1	1	1	2	1	1	1	1	1	1	1	1	1	1	1	1	17
OG0001806	1	1	1	1	1	1	1	1	1	1	1	1	1	1	1	2	17
OG0001807	1	0	1	4	1	1	1	1	1	1	1	1	1	1	0	1	17
OG0001808	1	1	1	1	1	2	1	1	1	1	1	1	1	1	1	1	17
OG0001809	1	1	1	1	1	1	1	1	1	1	1	1	1	1	2	1	17
OG0001810	1	1	1	2	1	1	1	1	1	1	1	1	1	1	1	1	17
OG0001811	1	1	1	1	1	1	1	1	1	1	1	1	1	1	1	2	17
OG0001812	1	1	1	1	1	2	1	1	1	1	1	1	1	1	1	1	17
OG0001813	1	1	1	2	1	1	1	1	1	1	1	1	1	1	1	1	17
OG0001814	1	1	1	1	1	1	1	1	1	1	1	1	1	1	1	2	17
OG0001815	1	1	1	1	1	1	1	1	1	1	1	1	1	1	1	2	17
OG0001816	1	1	1	1	1	1	1	1	1	1	2	1	1	1	1	1	17
OG0001817	1	1	1	1	1	1	1	1	1	1	1	1	1	1	2	1	17
OG0001818	1	1	1	1	1	1	1	1	1	1	1	1	1	1	1	2	17
OG0001819	1	1	1	1	1	1	1	1	1	1	1	1	1	1	2	1	17
OG0001820	1	2	1	1	1	1	1	1	1	1	1	1	1	1	1	1	17
OG0001821	1	1	1	1	1	1	1	1	1	1	2	1	1	1	1	1	17
OG0001822	1	2	1	1	1	1	1	1	1	1	1	1	1	1	1	1	17
OG0001823	1	1	1	1	1	1	1	1	1	1	1	1	1	1	2	1	17
OG0001824	1	1	1	2	1	1	1	1	1	1	1	1	1	1	1	1	17
OG0001825	1	1	1	1	1	2	1	1	1	1	1	1	1	1	1	1	17
OG0001826	1	1	1	1	1	2	1	1	1	1	1	1	1	1	1	1	17
OG0001827	1	1	1	1	1	1	1	1	1	1	1	1	1	2	1	1	17
OG0001828	1	2	1	1	1	1	1	1	1	1	1	1	1	1	1	1	17
OG0001829	1	2	1	1	1	1	1	1	1	1	1	1	1	1	1	1	17
OG0001830	1	1	1	1	1	1	1	1	1	1	1	1	1	1	2	1	17
OG0001831	1	1	1	1	1	1	1	1	1	1	1	1	1	1	1	2	17
OG0001832	1	1	1	1	1	1	1	1	1	1	2	1	1	1	1	1	17
OG0001833	1	1	1	1	1	1	1	1	1	1	1	1	1	1	1	2	17
OG0001834	2	0	2	2	0	0	0	3	2	3	0	2	0	1	0	0	17
OG0001835	1	0	1	1	1	1	2	2	1	1	1	1	2	2	0	0	17
OG0001836	1	0	1	1	0	2	2	2	2	2	1	1	1	1	0	0	17
OG0001837	1	0	1	2	1	1	1	1	1	1	2	1	1	1	1	1	17
OG0001838	1	0	1	1	1	1	2	3	1	1	1	1	0	1	1	1	17
OG0001839	1	1	1	2	1	2	1	1	2	1	1	1	1	1	0	0	17
OG0001840	1	1	1	2	1	1	1	1	1	1	1	1	1	1	1	1	17
OG0001841	1	1	1	2	1	1	1	1	1	1	1	1	1	1	1	1	17
OG0001842	1	1	1	1	1	1	2	1	1	1	1	1	1	1	1	1	17
OG0001843	1	1	1	1	1	1	1	1	1	1	2	1	1	1	1	1	17
OG0001844	1	1	1	1	1	1	1	1	1	1	1	1	1	2	1	1	17
OG0001845	1	1	1	1	1	1	1	1	1	1	2	1	1	1	1	1	17
OG0001846	1	1	1	1	1	1	1	1	1	1	1	1	1	1	1	2	17
OG0001847	1	1	1	1	1	1	1	1	1	1	2	1	1	1	1	1	17
OG0001848	1	1	1	1	1	1	1	1	1	1	1	1	1	1	1	2	17
OG0001849	1	1	1	1	1	1	1	1	1	1	2	1	1	1	1	1	17
OG0001850	1	1	1	2	1	1	1	1	1	1	1	1	1	1	1	1	17
OG0001851	1	1	1	1	1	1	1	1	1	1	1	1	1	2	1	1	17
OG0001852	1	1	1	1	1	1	1	1	1	1	2	1	1	1	1	1	17
OG0001853	1	1	1	2	1	1	1	1	1	1	1	1	1	1	1	1	17
OG0001854	1	1	1	2	1	1	1	1	0	1	2	1	1	1	1	1	17
OG0001855	1	1	1	2	1	1	1	1	1	1	1	1	1	1	1	1	17
OG0001856	1	1	1	1	1	1	1	1	1	1	1	2	1	1	1	1	17
OG0001857	1	1	1	1	1	1	1	1	1	1	2	1	1	1	1	1	17
OG0001858	1	1	1	1	1	1	1	0	1	1	0	1	4	3	0	0	17
OG0001859	1	1	1	1	1	1	1	1	1	1	2	1	1	1	1	1	17
OG0001860	1	1	1	1	1	1	1	1	1	1	1	1	1	1	1	2	17
OG0001861	1	1	1	1	1	1	1	1	1	1	1	1	1	1	1	2	17
OG0001862	1	1	1	1	1	1	1	1	1	1	1	1	1	1	2	1	17
OG0001863	1	1	1	2	1	1	1	1	1	1	1	1	1	1	1	1	17
OG0001864	1	2	1	1	1	1	1	1	1	1	1	1	1	1	1	1	17
OG0001865	1	1	1	2	1	1	1	1	1	1	1	1	1	1	1	1	17
OG0001866	1	1	1	1	1	1	1	1	1	1	1	1	1	1	1	2	17
OG0001867	1	1	1	1	1	1	1	1	1	1	1	1	1	1	1	2	17
OG0001868	3	1	1	2	2	1	1	1	1	1	1	2	0	0	0	0	17
OG0001869	1	1	1	4	1	1	1	1	1	1	1	1	1	1	0	0	17
OG0001870	1	1	1	1	1	1	2	2	1	1	2	1	1	1	0	0	17
OG0001871	1	1	1	1	1	1	1	1	1	1	1	1	1	1	1	2	17
OG0001872	2	0	1	3	1	1	2	1	1	1	1	1	1	1	0	0	17
OG0001873	2	1	1	2	1	1	1	1	1	1	1	1	1	1	1	0	17
OG0001874	1	0	1	1	1	1	1	1	1	1	1	1	0	0	4	2	17
OG0001875	2	1	1	1	1	1	1	3	0	0	2	1	1	2	0	0	17
OG0001876	1	1	1	1	1	1	1	1	1	1	1	1	1	1	1	2	17
OG0001877	1	1	1	1	1	1	1	1	1	1	1	1	1	1	2	1	17
OG0001878	1	1	1	1	1	1	1	1	1	1	2	1	1	1	1	1	17
OG0001879	1	1	1	1	1	1	1	1	1	1	1	1	1	1	1	2	17
OG0001880	1	1	1	1	1	1	1	1	1	1	1	1	1	1	1	2	17
OG0001881	1	1	1	2	1	1	1	1	1	1	1	1	1	1	1	1	17
OG0001882	1	2	1	1	1	1	1	1	1	1	1	1	1	1	1	1	17
OG0001883	1	1	1	2	1	1	1	1	1	1	1	1	1	1	1	1	17
OG0001884	1	1	1	1	1	1	1	1	1	1	1	1	1	1	1	2	17
OG0001885	1	1	1	1	1	1	1	1	1	1	1	1	1	1	1	2	17
OG0001886	2	1	1	1	1	1	1	1	1	1	1	1	1	1	1	1	17
OG0001887	1	0	1	1	1	1	1	1	1	1	1	1	1	1	3	1	17
OG0001888	1	1	1	1	1	1	2	1	1	1	1	1	1	1	1	1	17
OG0001889	1	1	1	1	1	1	1	1	1	1	2	1	1	1	1	1	17
OG0001890	1	1	1	1	1	1	1	1	1	1	1	1	1	1	2	1	17
OG0001891	1	0	0	1	1	2	2	2	1	1	1	1	1	1	1	1	17
OG0001892	1	1	1	1	1	1	1	1	1	1	2	1	1	1	1	1	17
OG0001893	1	1	1	1	1	1	1	1	1	1	1	1	1	1	1	2	17
OG0001894	1	1	1	1	1	1	1	1	1	1	1	1	1	1	2	1	17
OG0001895	1	1	1	1	1	1	1	1	1	1	2	1	1	1	1	1	17
OG0001896	1	1	1	1	1	1	1	1	1	1	1	1	1	1	2	1	17
OG0001897	1	1	1	2	1	1	1	1	1	1	1	1	1	1	1	1	17
OG0001898	1	1	1	1	1	1	1	1	1	1	1	1	1	1	1	2	17
OG0001899	1	1	1	1	1	1	1	1	1	1	1	1	1	1	1	2	17
OG0001900	2	1	1	1	1	1	1	1	1	1	1	1	1	1	1	1	17
OG0001901	1	1	1	1	1	1	1	1	2	2	1	2	1	1	0	0	17
OG0001902	1	1	1	1	1	1	1	1	1	1	1	1	1	1	1	2	17
OG0001903	1	1	1	1	1	1	1	1	1	1	1	1	1	1	1	2	17
OG0001904	1	1	1	1	1	1	1	1	1	1	1	1	1	1	2	1	17
OG0001905	1	1	1	2	1	1	1	1	1	1	1	1	1	1	1	1	17
OG0001906	1	1	1	1	1	1	1	1	1	1	1	1	1	1	2	1	17
OG0001907	1	1	1	1	1	1	1	1	1	1	1	1	1	1	1	2	17
OG0001908	2	1	1	2	1	1	1	1	1	1	0	1	1	1	1	1	17
OG0001909	1	1	1	1	1	1	1	1	1	1	1	1	1	1	2	1	17
OG0001910	1	1	2	1	1	1	1	1	0	1	1	1	1	1	1	2	17
OG0001911	1	1	1	1	1	1	1	1	1	1	1	1	1	2	1	1	17
OG0001912	1	1	1	1	1	1	1	1	1	1	1	1	1	1	1	2	17
OG0001913	1	1	1	1	1	1	1	1	1	1	1	1	1	1	1	2	17
OG0001914	1	1	1	2	1	1	1	1	1	1	1	1	1	1	1	1	17
OG0001915	1	1	1	1	1	1	1	1	1	1	1	1	1	1	2	1	17
OG0001916	1	1	1	1	1	1	1	1	1	1	1	1	1	1	1	2	17
OG0001917	1	1	1	1	1	1	1	1	1	1	1	1	1	1	1	2	17
OG0001918	1	1	2	2	1	1	1	1	1	1	1	1	2	1	0	0	17
OG0001919	1	1	1	1	1	1	1	1	2	1	1	1	1	1	1	1	17
OG0001920	1	1	1	3	2	1	1	1	1	1	1	1	1	1	0	0	17
OG0001921	1	1	1	2	1	1	1	1	1	1	1	1	1	1	1	1	17
OG0001922	1	1	1	1	1	1	1	1	1	1	1	1	1	1	2	1	17
OG0001923	1	1	1	1	1	1	1	1	1	1	2	1	1	1	1	1	17
OG0001924	1	1	1	1	1	1	1	1	1	1	1	2	1	1	1	1	17
OG0001925	1	1	1	1	1	1	1	2	1	1	1	1	1	1	1	1	17
OG0001926	1	1	1	1	1	1	1	1	1	1	1	1	1	1	1	2	17
OG0001927	1	0	1	2	1	1	1	1	1	1	2	1	1	1	1	1	17
OG0001928	1	1	1	1	1	1	1	1	1	1	1	1	1	1	1	2	17
OG0001929	1	1	1	1	1	1	2	1	1	1	1	1	1	1	1	1	17
OG0001930	1	1	1	1	1	1	1	2	1	1	1	1	1	1	1	1	17
OG0001931	1	1	1	2	1	1	1	1	1	1	1	1	1	1	1	1	17
OG0001932	2	0	0	1	0	1	1	1	2	2	1	1	3	2	0	0	17
OG0001933	1	1	1	1	1	1	1	1	1	1	1	1	1	1	1	2	17
OG0001934	1	1	1	2	1	1	1	1	1	1	1	1	1	1	1	1	17
OG0001935	1	1	1	1	1	1	1	1	1	1	1	1	1	1	1	2	17
OG0001936	1	1	1	1	1	1	1	1	1	1	1	1	1	1	1	2	17
OG0001937	1	1	1	1	1	1	1	1	1	1	1	1	1	1	1	2	17
OG0001938	1	1	1	1	1	1	1	1	1	1	2	1	1	1	1	1	17
OG0001939	1	2	1	1	1	1	1	1	1	1	1	1	1	1	1	1	17
OG0001940	2	0	1	3	1	1	1	1	1	1	1	1	1	1	0	1	17
OG0001941	1	1	1	1	2	1	1	1	1	1	1	1	1	1	1	1	17
OG0001942	1	1	1	1	1	1	1	1	1	1	1	1	1	1	1	2	17
OG0001943	1	0	0	0	0	2	1	2	0	0	0	4	1	2	2	2	17
OG0001944	1	1	1	1	1	1	1	1	1	1	1	1	1	1	1	2	17
OG0001945	1	1	1	1	1	1	1	1	1	1	1	1	1	1	1	2	17
OG0001946	1	1	1	1	1	1	1	1	1	1	1	1	1	1	2	1	17
OG0001947	1	1	1	1	1	1	1	1	1	1	2	1	1	1	1	1	17
OG0001948	1	1	1	1	1	1	1	1	1	1	1	1	1	1	1	2	17
OG0001949	1	1	1	1	1	2	1	1	1	1	1	1	1	1	1	1	17
OG0001950	1	2	1	2	1	2	1	1	1	1	1	1	1	1	0	0	17
OG0001951	1	1	1	1	1	1	1	1	1	1	1	2	1	1	1	1	17
OG0001952	1	1	1	1	1	1	1	1	1	1	2	1	1	1	1	1	17
OG0001953	1	1	1	2	1	1	1	1	1	1	1	1	1	1	1	1	17
OG0001954	1	1	1	2	1	1	1	1	1	1	1	1	1	1	1	1	17
OG0001955	1	1	1	1	1	1	1	1	1	1	1	1	1	2	1	1	17
OG0001956	1	1	1	3	1	1	1	1	1	1	1	1	1	2	0	0	17
OG0001957	1	1	1	2	1	1	1	1	1	1	1	2	1	2	0	0	17
OG0001958	1	1	1	1	1	1	1	1	1	1	2	1	1	1	1	1	17
OG0001959	1	1	1	1	1	1	1	1	1	1	1	1	1	1	1	2	17
OG0001960	1	1	1	2	1	1	1	1	1	1	1	1	1	1	1	1	17
OG0001961	1	1	1	1	1	1	1	1	1	1	2	1	1	1	1	1	17
OG0001962	1	1	1	1	1	1	1	2	1	1	1	1	1	1	1	1	17
OG0001963	1	1	1	2	1	1	1	1	1	1	3	1	1	1	0	0	17
OG0001964	1	1	1	1	1	1	1	1	1	1	2	1	1	1	1	1	17
OG0001965	2	1	1	1	1	1	1	1	1	1	1	1	1	1	1	1	17
OG0001966	2	0	2	1	0	2	1	1	1	1	1	0	3	2	0	0	17
OG0001967	2	1	1	1	1	1	1	1	1	1	1	1	1	1	1	1	17
OG0001968	2	1	1	1	1	1	1	1	1	1	1	1	1	1	1	1	17
OG0001969	1	1	1	2	1	1	1	1	1	1	1	1	1	1	1	1	17
OG0001970	2	1	1	2	1	1	1	2	0	0	0	1	0	0	3	2	17
OG0001971	1	0	1	2	1	1	1	2	1	1	2	1	2	1	0	0	17
OG0001972	1	1	1	1	1	1	2	1	1	1	1	1	1	1	1	1	17
OG0001973	1	1	1	2	1	1	1	1	1	1	1	1	1	1	1	1	17
OG0001974	1	1	1	1	1	1	1	1	1	1	2	1	1	1	1	1	17
OG0001975	1	1	1	1	1	1	1	1	1	1	2	1	1	1	1	1	17
OG0001976	1	2	0	3	1	1	1	1	1	1	1	1	1	1	0	1	17
OG0001977	1	1	1	2	1	1	1	1	1	1	1	1	1	1	1	1	17
OG0001978	1	1	1	2	1	1	1	1	1	1	1	1	1	1	1	1	17
OG0001979	1	1	1	1	1	1	1	1	1	1	1	1	1	1	2	1	17
OG0001980	1	1	1	1	1	1	1	1	1	1	2	1	1	1	1	1	17
OG0001981	1	1	1	2	1	1	1	1	1	1	1	1	1	1	1	1	17
OG0001982	1	1	1	1	1	1	1	1	1	1	2	1	1	1	1	1	17
OG0001983	1	1	1	2	1	1	1	1	1	1	1	1	1	1	1	1	17
OG0001984	1	1	1	4	1	1	1	1	1	1	1	1	1	1	0	0	17
OG0001985	1	1	1	1	1	1	1	1	1	1	2	1	1	1	1	1	17
OG0001986	1	1	1	2	1	1	1	1	1	1	2	1	1	1	0	1	17
OG0001987	1	1	1	1	1	1	1	1	1	1	1	1	1	1	2	1	17
OG0001988	1	1	1	1	1	1	1	1	1	1	2	1	1	1	0	2	17
OG0001989	1	1	1	1	1	1	1	1	1	1	1	1	1	1	2	1	17
OG0001990	1	1	1	1	1	1	1	1	1	1	1	1	1	1	2	1	17
OG0001991	1	1	1	2	1	1	1	1	1	1	1	1	1	1	1	1	17
OG0001992	1	1	1	1	1	1	1	1	1	1	1	1	1	1	1	2	17
OG0001993	1	1	1	1	1	1	1	1	1	1	1	1	1	1	1	2	17
OG0001994	1	1	1	1	1	1	2	1	1	1	1	1	1	1	1	1	17
OG0001995	1	1	1	5	1	1	1	1	0	0	1	1	1	2	0	0	17
[truncated: 13,562 more rows]
