# Supplementary material for: Genome Sequencing Analysis of Scleromitrula shiraiana, a Causal Agent of Mulberry Sclerotial Disease With Narrow Host Range
Source: Front Microbiol. 2021 Jan 14;11:603927. doi: 10.3389/fmicb.2020.603927 (PMC7840784; doi:10.3389/fmicb.2020.603927)
Supplement: Supplementary Table 3 — Statistics of orthogroups and genes per species. [file Table_3.XLSX]

## Sheet: Sheet1
Table S3 Statistics of orthogroups and genes per species
	Aspergillus nidulans	Blumeria graminis f. sp. hordei	Colletotrichum graminicola	Colletotrichum higginsianum	Fusarium graminearum	Botrytis cinerea	Sclerotinia sclerotiorum	Magnaporthe oryzae	Melampsora larici-populina	Neurospora crassa	Parastagonospora nodorum	Puccinia graminis f. sp. tritici	Pyrenophora teres f. teres	Valsa mali	Valsa pyri	Scleromitrula shiraiana	Statistics
Number of genes	10534	6495	12020	14651	14143	13725	11130	12989	16372	10813	12391	15979	11799	11284	10855	11327	196507
Number of genes in orthogroups	8993	5427	11006	12486	11066	12422	10056	9599	8369	8856	9984	8323	9934	10533	10269	9839	157162
Number of unassigned genes	1541	1068	1014	2165	3077	1303	1074	3390	8003	1957	2407	7656	1865	751	586	1488	39345
Percentage of genes in orthogroups	85.4	83.6	91.6	85.2	78.2	90.5	90.4	73.9	51.1	81.9	80.6	52.1	84.2	93.3	94.6	86.9
Percentage of unassigned genes	14.6	16.4	8.4	14.8	21.8	9.5	9.6	26.1	48.9	18.1	19.4	47.9	15.8	6.7	5.4	13.1
Number of orthogroups containing species	6974	5023	8760	9078	8229	8837	8445	7632	5330	7034	8100	5132	7983	8601	8567	8054
Percentage of orthogroups containing species	44.8	32.3	56.3	58.3	52.9	56.8	54.3	49.1	34.3	45.2	52.1	33	51.3	55.3	55.1	51.8
Number of species-specific orthogroups	5	4	3	6	8	8	3	5	89	14	4	75	12	1	1	1
Number of genes in species-specific orthogroups	13	79	7	14	21	19	9	12	948	44	8	754	53	3	2	2
Percentage of genes in species-specific orthogroups	0.1	1.2	0.1	0.1	0.1	0.1	0.1	0.1	5.8	0.4	0.1	4.7	0.4	0	0	0
Number of orthogroups	15558
Number of orthogroups with all species present	2605
Number of single-copy orthogroups	1266
