# Supplementary material for: Genome Sequencing Analysis of Scleromitrula shiraiana, a Causal Agent of Mulberry Sclerotial Disease With Narrow Host Range
Source: Front Microbiol. 2021 Jan 14;11:603927. doi: 10.3389/fmicb.2020.603927 (PMC7840784; doi:10.3389/fmicb.2020.603927)
Supplement: Supplementary Table 4 — Coverage of Scleromitrula shiraiana sequences to those of Sclerotinia sclerotiorum and Botrytis cinerea. [file Table_4.XLSX]

## Sheet: Sheet1
Table S4 Coverage of Scleromitrula shiraiana sequences to those of Sclerotinia sclerotiorum and Botrytis cinerea
S. sclerotiorum			S. shiraiana
Target_alligned(bp)	Target_length(bp)	Target_coverage(%)	Query_alligned(bp)	Query_length(bp)	Query_coverage(%)	#blocks
8302744	38906597	21.34	8355686	39026199	21.41	8995
B. cinerea			S. shiraiana
Target_alligned(bp)	Target_length(bp)	Target_coverage(%)	Query_alligned(bp)	Query_length(bp)	Query_coverage(%)	#blocks
8118943	42630066	19.05	8163208	39026199	20.92	10029
