# Supplementary material for: Genome Sequencing Analysis of Scleromitrula shiraiana, a Causal Agent of Mulberry Sclerotial Disease With Narrow Host Range
Source: Front Microbiol. 2021 Jan 14;11:603927. doi: 10.3389/fmicb.2020.603927 (PMC7840784; doi:10.3389/fmicb.2020.603927)
Supplement: Supplementary Table 5 — Secondary metabolism key enzymes encoding genes in Scleromitrula shiraiana, Sclerotinia sclerotiorum, and Botrytis cinerea. [file Table_5.XLSX]

## Sheet: Sheet1
Table S5 Secondary metabolism key enzymes encoding genes in S. shiraiana, S. sclerotiorum and B. cinerea
Enzyme	S. shiraiana specific		B. cinerea specific		S. sclerotiorum specific		Common to S. shiraiana and B. cinerea			Common to S. shiraiana and S. sclerotiorum			Common to S. sclerotiorum and B. cinerea			Common to all three fungi
	Gene ID	Related metabolites	Gene ID	Related metabolites	Gene ID	Related metabolites	S. shiraiana	B. cinerea	Related metabolites	S. shiraiana	S. sclerotiorum	Related metabolites	S. sclerotiorum	B. cinerea	Related metabolites	S. shiraiana	S. sclerotiorum	B. cinerea	Related metabolites
PKS	sshi00000541	-	ATZ56920.1	-	APA11194.1	-	sshi00006057	ATZ58385.1	-	sshi00003847	APA08629.1	-	APA05830.1	ATZ56837.1	-	sshi00009473	APA14380.1	ATZ47616.1	melanin ( PKS12, for melanin production of sclerotia)
	sshi00008967	-	ATZ54958.1	-	APA10415.1	-	sshi00004620	ATZ50254.1	lasiodiplodin	sshi00001446	APA16269.1	-	APA10781.1	ATZ50492.1	-	sshi00001626	APA08382.1	ATZ48614.1	melanin (PKS13, for melanin production of B. cinerea conidia and S. sclerotiorum appressorium)
	sshi00009837	-	ATZ47623.1	-	APA14871.1	-	sshi00004756	ATZ48844.1	-	sshi00003613	APA10032.1	-	APA05821.1	ATZ46815.1	-	sshi00005762	APA08615.1	ATZ56373.1	-
	sshi00001562	endocrocin	ATZ58834.1	-									APA15878.1	ATZ45185.1	phytotoxin botcinic acid	sshi00002740	APA05675.1	ATZ51699.1	-
	sshi00004615	-	ATZ47925.1	-									APA15881.1	ATZ45182.1	phytotoxin botcinic acid	sshi00007298	APA08511.1	ATZ56310.1	-
	sshi00008553	-											APA09955.1	ATZ52262.1	-
NRPS	sshi00005678	-	ATZ56921.1	-	APA07157.1	-	null			null			APA09649.1	ATZ58637.1	-	sshi00004313	APA12654.1	ATZ55475.1	-
	sshi00005645	cyclochlorotine	ATZ54953.1	-												sshi00003319	APA13056.1	ATZ55954.1	aspirochlorine
	sshi00000931	aspirochlorine	ATZ50984.1	-												sshi00002302	APA06242.1	ATZ46893.1	-
	sshi00005850	-	ATZ46575.1	-												sshi00005854	APA07050.1	ATZ45624.1	-
HYBRID	sshi00007424	-	ATZ48196.1	-	APA15016.1	-	null			null			null			null
	sshi00009257	wortmanamide A/wortmanamide B	ATZ53975.1	-
DMATS	null		null		null		sshi00000091	ATZ57342.1	-	null			null			sshi00003705	APA16302.1	ATZ58402.1	-
TS	null		ATZ50193.1	-	null		sshi00008598	ATZ52553.1	-	null			null			sshi00002102	APA16008.1	ATZ56908.1	-
			ATZ55395.1	-												sshi00003540	APA06981.1	ATZ45729.1	-
			ATZ45597.1	-												sshi00001202	APA08751.1	ATZ50754.1	squalestatin S1
			ATZ49174.1	-
			ATZ56107.1	botrydial
