# Supplementary material for: Genome Sequencing Analysis of Scleromitrula shiraiana, a Causal Agent of Mulberry Sclerotial Disease With Narrow Host Range
Source: Front Microbiol. 2021 Jan 14;11:603927. doi: 10.3389/fmicb.2020.603927 (PMC7840784; doi:10.3389/fmicb.2020.603927)
Supplement: Supplementary Table 6 — Comparison of plant and fungal cell wall-degrading enzymes between Scleromitrula shiraiana and 15 other fungi. [file Table_6.XLSX]

## Sheet: Sheet1
Table S6 Comparison of plant and fungal cell wall-degrading enzymes between Scleromitrula shiraiana and 15 other fungi
	Plant cell wall degrading enzymes
	Cellulose											Hemicellulose																	HP								Pectin
	GH										Subtotal	GH										CE						Subtotal	GH						CE	Subtotal	GH						PL					CE	Subtotal
Fungal species	1	3	5	6	7	12	45	61	74	94		10	11	26	27	29	31	35	36	39	67	1	2	3	5	15	16		43	51	53	54	62	93	12		28	78	88	95	105	115	1	3	4	9	11	8
Scleromitrula shiraiana	4	13	14	1	2	3	2	0	0	0	39	2	1	0	2	0	4	2	0	0	0	1	1	1	8	1	4	27	5	2	1	1	0	1	4	14	11	5	0	1	1	0	2	1	0	0	0	4	25
Sclerotinia sclerotiorum	6	19	15	1	3	4	2	0	0	0	50	2	3	1	3	0	6	4	0	0	0	3	1	1	8	1	6	39	5	2	2	1	0	1	3	14	17	4	0	1	1	1	4	0	0	0	0	5	33
Botrytis cinerea	3	13	14	1	3	4	2	0	0	0	40	2	3	2	3	0	5	5	0	0	0	3	1	1	11	0	8	44	11	2	2	1	1	1	3	21	24	7	1	2	2	1	7	2	0	0	0	5	51
Blumeria graminis f.sp. Hordei	0	1	4	0	0	0	0	0	0	0	5	0	0	0	0	0	1	0	0	0	0	2	0	1	2	0	1	7	0	0	0	0	0	1	0	1	0	1	0	0	0	0	0	0	0	0	0	0	1
Fusarium graminearum	3	21	14	1	2	4	1	0	1	0	47	5	3	0	1	1	8	3	2	0	1	5	1	5	13	0	5	53	18	2	1	1	2	2	3	29	6	7	1	2	3	2	9	7	3	1	0	2	43
Colletotrichum graminicola	1	18	15	3	6	6	2	0	1	0	52	9	6	1	1	2	6	5	1	0	1	8	1	6	12	1	4	64	17	2	2	1	2	3	4	31	7	4	1	0	4	2	7	4	3	1	0	3	36
Colletotrichum higginsianum	2	26	20	3	7	7	1	0	2	0	68	8	3	1	2	1	8	4	1	0	1	6	1	5	15	1	6	63	22	2	2	0	1	1	5	33	15	11	2	2	6	3	18	16	7	4	1	16	101
Magnaporthe oryzae	2	18	13	3	5	4	1	0	1	1	48	6	5	0	2	4	6	0	0	0	1	9	1	6	18	1	2	61	18	3	1	1	4	1	3	31	3	4	1	1	3	3	2	1	1	0	0	1	20
Neurospora crassa	2	9	6	3	5	2	1	0	1	1	30	4	2	1	0	0	6	2	0	0	1	7	1	3	3	1	2	33	7	1	1	1	0	2	1	13	2	2	0	0	2	1	1	1	1	0	0	2	12
Aspergillus nidulans	3	19	16	2	3	1	0	0	1	0	45	3	2	3	2	0	10	3	3	0	1	3	1	6	4	0	4	45	17	2	1	1	2	2	2	27	9	7	2	3	4	1	8	5	4	1	1	2	47
Valsa mali	3	19	11	1	4	5	1	0	2	0	46	3	2	1	2	3	5	6	0	0	1	2	0	2	7	0	6	40	18	2	2	1	0	2	4	29	15	3	0	2	3	0	7	2	4	0	0	6	42
Valsa pyri	3	19	11	1	4	5	1	0	1	0	45	3	2	1	2	3	5	6	0	0	1	3	0	2	7	0	6	41	18	2	2	1	0	2	4	29	15	4	0	2	3	0	7	2	4	0	0	6	43
Parastagonospora nodorum	2	15	19	4	5	3	2	0	0	1	51	7	7	0	2	0	10	4	1	0	1	11	1	3	10	1	0	58	13	2	1	1	3	2	3	25	4	4	1	2	2	1	4	2	4	0	0	3	27
Pyrenophora teres f. teres	3	12	14	3	3	2	3	0	0	1	41	4	4	0	2	4	8	4	1	0	1	8	1	3	11	1	3	55	15	2	1	1	2	2	3	26	5	1	1	2	3	1	3	3	4	0	0	2	25
Melampsora larici-populina	0	4	28	0	8	9	0	0	0	0	49	4	0	6	2	0	3	1	0	0	0	1	0	0	9	0	10	36	5	3	0	0	0	0	0	8	3	0	0	0	6	0	6	2	0	0	0	5	22
Puccinia graminis f. sp. tritici	0	2	29	0	8	3	0	0	0	0	42	5	0	7	1	0	3	1	0	0	0	2	0	0	8	0	4	31	2	0	0	0	0	0	0	2	1	0	0	0	2	0	0	0	0	0	0	8	11
[truncated: 1 more columns]
