# Supplementary material for: Genome Sequencing Analysis of Scleromitrula shiraiana, a Causal Agent of Mulberry Sclerotial Disease With Narrow Host Range
Source: Front Microbiol. 2021 Jan 14;11:603927. doi: 10.3389/fmicb.2020.603927 (PMC7840784; doi:10.3389/fmicb.2020.603927)
Supplement: Supplementary Table 7 — Protein domain analysis of 68 putative effectors of Scleromitrula shiraiana. [file Table_7.XLSX]

## Sheet: Sheet1
Table S7 Protein domain analysis of 68 putative effectors of Scleromitrula shiraiana
Group	GeneID	Family	Description	Entry type	Clan	Envelope		Alignment		HMM		HMM length	Bit score	E-value	Predicted active sites	Family Accession
						Start	End	Start	End	From	To
Species-specific	sshi00007392	n/a	n/a	n/a	n/a	n/a	n/a	n/a	n/a	n/a	n/a	n/a	n/a	n/a	n/a	n/a
	sshi00009180	n/a	n/a	n/a	n/a	n/a	n/a	n/a	n/a	n/a	n/a	n/a	n/a	n/a	n/a	n/a
	sshi00010802	Tyrosinase	Common central domain of tyrosinase	Domain	CL0205	66	197	100	181	7	90	222	60.2	3.5e-16	n/a	PF00264
	sshi00011054	n/a	n/a	n/a	n/a	n/a	n/a	n/a	n/a	n/a	n/a	n/a	n/a	n/a	n/a	n/a
	sshi00009310	n/a	n/a	n/a	n/a	n/a	n/a	n/a	n/a	n/a	n/a	n/a	n/a	n/a	n/a	n/a
	sshi00001384	n/a	n/a	n/a	n/a	n/a	n/a	n/a	n/a	n/a	n/a	n/a	n/a	n/a	n/a	n/a
	sshi00007700	n/a	n/a	n/a	n/a	n/a	n/a	n/a	n/a	n/a	n/a	n/a	n/a	n/a	n/a	n/a
	sshi00007353	n/a	n/a	n/a	n/a	n/a	n/a	n/a	n/a	n/a	n/a	n/a	n/a	n/a	n/a	n/a
	sshi00007936	n/a	n/a	n/a	n/a	n/a	n/a	n/a	n/a	n/a	n/a	n/a	n/a	n/a	n/a	n/a
	sshi00009814	NLPC_P60	NlpC/P60 family	Domain	CL0125	140	248	142	237	3	87	105	63.1	2e-17	n/a	PF00877
	sshi00007115	n/a	n/a	n/a	n/a	n/a	n/a	n/a	n/a	n/a	n/a	n/a	n/a	n/a	n/a	n/a
	sshi00002858	WSC	WSC domain	Domain	n/a	60	147	60	147	1	82	82	72	3.4e-20	n/a	PF01822
	sshi00002733	n/a	n/a	n/a	n/a	n/a	n/a	n/a	n/a	n/a	n/a	n/a	n/a	n/a	n/a	n/a
	sshi00004502	n/a	n/a	n/a	n/a	n/a	n/a	n/a	n/a	n/a	n/a	n/a	n/a	n/a	n/a	n/a
	sshi00003349	n/a	n/a	n/a	n/a	n/a	n/a	n/a	n/a	n/a	n/a	n/a	n/a	n/a	n/a	n/a
	sshi00008009	Lectin_leg-like	Legume-like lectin family	Domain	CL0004	38	263	41	260	5	227	230	214	1.7e-63	n/a	PF03388
	sshi00001260	n/a	n/a	n/a	n/a	n/a	n/a	n/a	n/a	n/a	n/a	n/a	n/a	n/a	n/a	n/a
	sshi00001018	n/a	n/a	n/a	n/a	n/a	n/a	n/a	n/a	n/a	n/a	n/a	n/a	n/a	n/a	n/a
	sshi00004947	n/a	n/a	n/a	n/a	n/a	n/a	n/a	n/a	n/a	n/a	n/a	n/a	n/a	n/a	n/a
	sshi00011150	n/a	n/a	n/a	n/a	n/a	n/a	n/a	n/a	n/a	n/a	n/a	n/a	n/a	n/a	n/a
	sshi00010431	n/a	n/a	n/a	n/a	n/a	n/a	n/a	n/a	n/a	n/a	n/a	n/a	n/a	n/a	n/a
	sshi00006357	n/a	n/a	n/a	n/a	n/a	n/a	n/a	n/a	n/a	n/a	n/a	n/a	n/a	n/a	n/a
	sshi00002796	Glyco_hydro_16	Glycosyl hydrolases family 16	Domain	CL0004	27	179	48	169	19	118	177	23.7	2.7e-05	n/a	PF00722
	sshi00001867	n/a	n/a	n/a	n/a	n/a	n/a	n/a	n/a	n/a	n/a	n/a	n/a	n/a	n/a	n/a
	sshi00006558	n/a	n/a	n/a	n/a	n/a	n/a	n/a	n/a	n/a	n/a	n/a	n/a	n/a	n/a	n/a
	sshi00005751	n/a	n/a	n/a	n/a	n/a	n/a	n/a	n/a	n/a	n/a	n/a	n/a	n/a	n/a	n/a
Shared by the three fungi	sshi00000322	n/a	n/a	n/a	n/a	n/a	n/a	n/a	n/a	n/a	n/a	n/a	n/a	n/a	n/a	n/a
	sshi00001569	Cerato-platanin	Cerato-platanin	Domain	CL0199	18	138	18	138	1	119	119	162.3	4.5e-48	n/a	PF07249
	sshi00008389	n/a	n/a	n/a	n/a	n/a	n/a	n/a	n/a	n/a	n/a	n/a	n/a	n/a	n/a	n/a
	sshi00002308	n/a	n/a	n/a	n/a	n/a	n/a	n/a	n/a	n/a	n/a	n/a	n/a	n/a	n/a	n/a
	sshi00001385	n/a	n/a	n/a	n/a	n/a	n/a	n/a	n/a	n/a	n/a	n/a	n/a	n/a	n/a	n/a
	sshi00002403	n/a	n/a	n/a	n/a	n/a	n/a	n/a	n/a	n/a	n/a	n/a	n/a	n/a	n/a	n/a
	sshi00009091	n/a	n/a	n/a	n/a	n/a	n/a	n/a	n/a	n/a	n/a	n/a	n/a	n/a	n/a	n/a
	sshi00002370	EMP24_GP25L	emp24/gp25L/p24 family/GOLD	Domain	CL0521	24	214	36	214	8	182	182	146.3	8.9e-43	n/a	PF01105
	sshi00006875	EMP24_GP25L	emp24/gp25L/p24 family/GOLD	Domain	CL0521	21	198	22	198	2	182	182	163.3	5.4e-48	n/a	PF01105
	sshi00008475	E1_DerP2_DerF2	ML domain	Domain	CL0532	41	168	42	168	2	134	134	98.8	3.2e-28	n/a	PF02221
	sshi00003054	n/a	n/a	n/a	n/a	n/a	n/a	n/a	n/a	n/a	n/a	n/a	n/a	n/a	n/a	n/a
	sshi00005670	n/a	n/a	n/a	n/a	n/a	n/a	n/a	n/a	n/a	n/a	n/a	n/a	n/a	n/a	n/a
	sshi00008778	PAN_1	PAN domain	Domain	CL0168	46	123	61	123	15	79	79	21.9	0.00012	n/a	PF00024
	sshi00010885	n/a	n/a	n/a	n/a	n/a	n/a	n/a	n/a	n/a	n/a	n/a	n/a	n/a	n/a	n/a
	sshi00007880	DPBB_1	Lytic transglycolase	Domain	CL0199	38	131	69	129	31	81	83	37.1	2.9e-09	n/a	PF03330
	sshi00002737	n/a	n/a	n/a	n/a	n/a	n/a	n/a	n/a	n/a	n/a	n/a	n/a	n/a	n/a	n/a
	sshi00010457	n/a	n/a	n/a	n/a	n/a	n/a	n/a	n/a	n/a	n/a	n/a	n/a	n/a	n/a	n/a
	sshi00007198	MMgT	Membrane magnesium transporter	Domain	n/a	9	134	10	134	2	100	100	128.1	1.3e-37	n/a	PF10270
	sshi00002292	n/a	n/a	n/a	n/a	n/a	n/a	n/a	n/a	n/a	n/a	n/a	n/a	n/a	n/a	n/a
	sshi00001653	n/a	n/a	n/a	n/a	n/a	n/a	n/a	n/a	n/a	n/a	n/a	n/a	n/a	n/a	n/a
	sshi00010894	n/a	n/a	n/a	n/a	n/a	n/a	n/a	n/a	n/a	n/a	n/a	n/a	n/a	n/a	n/a
Only shared by S. shiraiana and Sclerotinia sclerotiorum	sshi00008643	DUF3343	Protein of unknown function (DUF3343)	Domain	n/a	22	61	28	51	25	46	69	14	0.025	n/a	PF11823
	sshi00010565	n/a	n/a	n/a	n/a	n/a	n/a	n/a	n/a	n/a	n/a	n/a	n/a	n/a	n/a	n/a
	sshi00008272	SnoaL_4	SnoaL-like domain	Domain	CL0051	41	174	42	173	7	126	127	46.4	4e-12	n/a	PF13577
	sshi00008763	TraC_F_IV	F pilus assembly Type-IV secretion system for plasmid transfer (shorten)	Domain	n/a	77	150	86	147	27	80	238	13.5	0.04	n/a	PF11130
	sshi00007775	n/a	n/a	n/a	n/a	n/a	n/a	n/a	n/a	n/a	n/a	n/a	n/a	n/a	n/a	n/a
	sshi00008147	n/a	n/a	n/a	n/a	n/a	n/a	n/a	n/a	n/a	n/a	n/a	n/a	n/a	n/a	n/a
	sshi00002943	n/a	n/a	n/a	n/a	n/a	n/a	n/a	n/a	n/a	n/a	n/a	n/a	n/a	n/a	n/a
Only shared by S. shiraiana and Botrytis cinerea	sshi00005566	Sugar_tr	Sugar (and other) transporter	Domain	CL0015	75	154	103	143	224	264	452	12	0.071	n/a	PF00083
	sshi00003956	n/a	n/a	n/a	n/a	n/a	n/a	n/a	n/a	n/a	n/a	n/a	n/a	n/a	n/a	n/a
	sshi00009142	n/a	n/a	n/a	n/a	n/a	n/a	n/a	n/a	n/a	n/a	n/a	n/a	n/a	n/a	n/a
	sshi00006543	n/a	n/a	n/a	n/a	n/a	n/a	n/a	n/a	n/a	n/a	n/a	n/a	n/a	n/a	n/a
	sshi00003413	n/a	n/a	n/a	n/a	n/a	n/a	n/a	n/a	n/a	n/a	n/a	n/a	n/a	n/a	n/a
	sshi00009270	n/a	n/a	n/a	n/a	n/a	n/a	n/a	n/a	n/a	n/a	n/a	n/a	n/a	n/a	n/a
	sshi00002625	n/a	n/a	n/a	n/a	n/a	n/a	n/a	n/a	n/a	n/a	n/a	n/a	n/a	n/a	n/a
	sshi00006500	n/a	n/a	n/a	n/a	n/a	n/a	n/a	n/a	n/a	n/a	n/a	n/a	n/a	n/a	n/a
	sshi00008648	n/a	n/a	n/a	n/a	n/a	n/a	n/a	n/a	n/a	n/a	n/a	n/a	n/a	n/a	n/a
	sshi00008642	n/a	n/a	n/a	n/a	n/a	n/a	n/a	n/a	n/a	n/a	n/a	n/a	n/a	n/a	n/a
	sshi00001999	n/a	n/a	n/a	n/a	n/a	n/a	n/a	n/a	n/a	n/a	n/a	n/a	n/a	n/a	n/a
	sshi00007635	n/a	n/a	n/a	n/a	n/a	n/a	n/a	n/a	n/a	n/a	n/a	n/a	n/a	n/a	n/a
	sshi00000012	n/a	n/a	n/a	n/a	n/a	n/a	n/a	n/a	n/a	n/a	n/a	n/a	n/a	n/a	n/a
	sshi00002514	n/a	n/a	n/a	n/a	n/a	n/a	n/a	n/a	n/a	n/a	n/a	n/a	n/a	n/a	n/a
