# Supplementary material for: Genome Sequencing Analysis of Scleromitrula shiraiana, a Causal Agent of Mulberry Sclerotial Disease With Narrow Host Range
Source: Front Microbiol. 2021 Jan 14;11:603927. doi: 10.3389/fmicb.2020.603927 (PMC7840784; doi:10.3389/fmicb.2020.603927)
Supplement: Supplementary Table 8 — Primers used in this study. [file Table_8.xlsx]

## Sheet: Sheet1
Table S8 Primers used in this study
Primer name	Sequence (5’-3’)	Purpose
SCD5SacIF	GAGCTCCAAGTTTCATTGCTTTCTAATGCGAAC	5’UTR
SCD5NotIR	GCGGCCGCTATACGAAAAGAGTCAGAAGAGCAATGA
SCD3XhoIF	CTCGAGGAGAGAGGGGGGTGGGAAAATTATG	3’UTR
SCD3KpnIR	GGTACCGAAGTATTATAGAGGGATAGCCGTGAA
SCD5-F	CAAGTTTCATTGCTTTCTAATGCGAAC	5’UTR::N-HY
HY-R	CTGGGGCGTCGGTTTCCACTAT
YG-F	TTGCAAGACCTGCCTGAAACCG	3’UTR::C-YG
SCD3-R	GAAGTATTATAGAGGGATAGCCGTGAA
SCDF	CGTTCGAAGGTGTGTATGACAAGCCTC	Gene detection
SCDR	TCAAGAAGTCATTCGCTCCATCCCCTT
pSCD-F	ATGTTGTATATTGATACTAATCGATATGTAG	Probe
pSCD-R	AGGGAGTTATAAGGATTCTGCTTAG
pHYGF	CGATTCCGGAAGTGCTTGACATTG
pHYGR	CTGGGGCGTCGGTTTCCACTAT
actinF	GAGCTGTTTTCCCTTCCATTGTC	RT-qPCR
actinR	GACGACACCGTGCTCGATTGG
RTSCD01F	GCGTAAAAACCCAACATCTTCTC
RTSCD01R	CCACACCCCATCCACCTTCCTA
Ssh_1-F	TCAGCACCAGCTAGCATCGATATGTCGTGGAACATGGCACG	Effector-Sshi00001260
Ssh_1-R	AACCGTTCATCGGCGGTCGACTTATGACTGAAACCCGAGTTTCC
Ssh_2-F	TCAGCACCAGCTAGCATCGATATGCATTTCAAAGCCATAACTCTCC	Effector-Sshi00001569
Ssh_2-R	AACCGTTCATCGGCGGTCGACCTACTGCTCACCACATGCACCG
Ssh_3-F	TCAGCACCAGCTAGCATCGATATGCATTTCAAACTCGCAGCA	Effector-Sshi00001653
Ssh_3-R	AACCGTTCATCGGCGGTCGACTTACTTTGGGCTGACTGCAGG
Ssh_4-F	TCAGCACCAGCTAGCATCGATATGCAATTCTTCAAGACACTTCTTCT	Effector-Sshi00001999
Ssh_4-R	AACCGTTCATCGGCGGTCGACCTAAACATTTGTAATTGGCCTCTTCA
Ssh_5-F	TCAGCACCAGCTAGCATCGATATGAAGTTCTCCCCCATCATCG	Effector-Sshi00003413
Ssh_5-R	AACCGTTCATCGGCGGTCGACCTAAGGGGTCTTTGCTCTCCAA
Ssh_6-F	TCAGCACCAGCTAGCATCGATATGTTCTTTGCAAGAGACTTCATCTT	Effector-Sshi00005751
Ssh_6-R	AACCGTTCATCGGCGGTCGACCTAAGCTTCAGGTGCATCAGGC
Ssh_7-F	TCAGCACCAGCTAGCATCGATATGCAATTCACCACCGCCC	Effector-Sshi00006543
Ssh_7-R	AACCGTTCATCGGCGGTCGACCTAACACCAGGTACGTGACCACTT
Ssh_8-F	TCAGCACCAGCTAGCATCGATATGCAATCGTTTGCATTCATCA	Effector-Sshi00006558
Ssh_8-R	AACCGTTCATCGGCGGTCGACCTACCTCGCTGCCCCCGT
Ssh_9-F	TCAGCACCAGCTAGCATCGATATGCGATTTTCAACTACTTCCGT	Effector-Sshi00006875
Ssh_9-R	AACCGTTCATCGGCGGTCGACCTACCTGATCAAAACACCATACCG
Ssh_10-F	TCAGCACCAGCTAGCATCGATATGACTTGGTTATCAAAGTCTATTACGG	Effector-Sshi00007198
Ssh_10-R	AACCGTTCATCGGCGGTCGACCTATCCTTTTGGAGCGGACATT
Ssh_11-F	TCAGCACCAGCTAGCATCGATATGATTTATCTTCTATCATTCATGTTATTCA	Effector-Sshi00007353
Ssh_11-R	AACCGTTCATCGGCGGTCGACTCATTTTTGTGAGATGAATCCTATGA
Ssh_12-F	TCAGCACCAGCTAGCATCGATATGCATATCTCAATCTCATCAGTTTTG	Effector-Sshi00007635
Ssh_12-R	AACCGTTCATCGGCGGTCGACCTAAACCTCACAAACTCCCGTCC
Ssh_13-F	TCAGCACCAGCTAGCATCGATATGAAGTTCCAAATCGCTACCG	Effector-Sshi00007880
Ssh_13-R	AACCGTTCATCGGCGGTCGACCTACACAAAGGACCAGGTGCCC
Ssh_14-F	TCAGCACCAGCTAGCATCGATATGAAGTTCTCTATTAGTATTATTACTTTGCTTT	Effector-Sshi00008475
Ssh_14-R	AACCGTTCATCGGCGGTCGACCTAACCAAACTTGACAGTTGCTTCC
Ssh_15-F	TCAGCACCAGCTAGCATCGATATGAAGCTCATTTCCTTCATCCC	Effector-Sshi00008648
Ssh_15-R	AACCGTTCATCGGCGGTCGACCTAACAATCGAATCCACATCTGCA
Ssh_16-F	TCAGCACCAGCTAGCATCGATATGAAGTTCCCACTATTCCTGTCTC	Effector-Sshi00009142
Ssh_16-R	AACCGTTCATCGGCGGTCGACCTAGATTTGAAAGTTCTGGTAGGAATATG
Ssh_17-F	TCAGCACCAGCTAGCATCGATATGCGGAGCTTTATTTCAAAAAC	Effector-Sshi00009310
Ssh_17-R	AACCGTTCATCGGCGGTCGACTCAAACATTACCAGTAGCCATCATG
Ssh_18-F	TCAGCACCAGCTAGCATCGATATGCAATTCACACTAGCCACCTC	Effector-Sshi00010431
Ssh_18-R	AACCGTTCATCGGCGGTCGACTTAAGCAGTCCAAGGAGCACAA
Ssh_19-F	TCAGCACCAGCTAGCATCGATATGCACCTCCCCACAGCAG	Effector-Sshi00010457
Ssh_19-R	AACCGTTCATCGGCGGTCGACTTACGCATCTACAAAATCAACAAAAA
Ssh_20-F	TCAGCACCAGCTAGCATCGATATGCGTTTCTTCTCTACCATCTTGA	Effector-Sshi00010565
Ssh_20-R	AACCGTTCATCGGCGGTCGACCTAAGTACAAGAGCTCGAACCCG
